# Supplementary material for: Alternative splicing in multiple myeloma is associated with the non-homologous end joining pathway
Source: Blood Cancer J. 2023 Jan 20;13(1):16. doi: 10.1038/s41408-023-00783-0 (PMC9859791; doi:10.1038/s41408-023-00783-0)
Supplement: Supplementary file 3 — Supplementary Tables [file 41408_2023_783_MOESM3_ESM.xlsx]

## Sheet: Table_of_contents
Table of contents	Names in the paper	Table name
S1	Supplementary Table1	Sample size of treatment group and control group among 18 comparisons used in Figure 1E and 1F
S2	Supplementary Table2	All high quality AS events identified from 18 comparisons shown in Figure 2 and Supp Figure 4
S3	Supplementary Table3	AS types of events identified in 18 comparisons shown in Figure 1E and 1F
S4	Supplementary Table4	Number of differentially spliced genes among comparisons
S5	Supplementary Table5	Events that are significantly associated with prognosis
S6	Supplementary Table6	Overlapped correlation network among three translocation comparisons
S7	Supplementary Table7	Lists of samples in high and low group defined by acitivities of seven pathways

## Sheet: S1
Table 1. Sample size of treatment group and control group among 18 comparisons
Comparisons	treatment n=	Control n=
t(11;14) vs. No translocations	117	352
t(4;14) vs. No translocations	78	352
t(14;16) vs. No translocations	26	352
Hyperdiploid vs. Non-hyperdiploid	322	223
NRAS mutated vs. Wild type	93	505
KRAS mutated vs. Wild type	119	479
BRAF mutated vs. Wild type	49	549
FAM46C mutated vs. Wild type	61	537
Biallelic FAM46C vs. Wild type	26	419
DIS3 mutated vs. Wild type	64	534
Biallelic DIS3 vs. Wild type	36	295
t(4;14) plus mutated DIS3 vs other t(4;14)	17	61
Mutated TP53 vs. Wild type	35	563
Biallelic TP53 vs. Wild type	21	483
1q gain vs. Wild type	38	363
1q amplification vs. Wild type	134	363
SF3B1 mutated vs. Wild type	11	11
SF3B1 mutation & hotspot vs. Wild type (SF3B1 mutation & non hotspot)	5	6

## Sheet: S2
Table 2. All high quality AS events identified from 18 comparisons
Events	AS type	Pvalue	BH adjusted	dPSI	Group	Gene	Is_highlighted_in_Volcano	80_MM_driver	oncoKB_oncogene	oncoKB_tumor suppressor	80_MM_driver	Is_consistent_in_three_translocations
ENSG00000136856.18;AL:chr9:127404991-127405420:127405447:127404991-127407112:127407898:+	AL	0.000527675	0.0172125	0.113454	TP53	SLC2A8	No	NO	NA	NA	ABCF1	No
ENSG00000241370.6;RI:chr6:30345298:30345398-30345467:30345573:+	RI	0.00884722	0.124077	0.121339	TP53	RPP21	No	NO	NA	NA	ACTG1	No
ENSG00000093010.14;AL:chr22:19964299-19967164:19967694:19964299-19968536:19969016:+	AL	0.0186577	0.197626	0.104588	TP53	COMT	No	NO	NA	NA	ARID1A	No
ENSG00000143761.16;AF:chr1:228082741:228082850-228097078:228088116:228088277-228097078:+	AF	4.26324e-06	0.000394471	-0.121172	TP53	ARF1	No	NO	NA	NA	ARID2	No
ENSG00000127314.18;SE:chr12:68611043-68648699:68648781-68654112:+	SE	0.0489673	0.340172	-0.106834	TP53	RAP1B	No	NO	NA	NA	ATM	No
ENSG00000168214.20;AF:chr4:26320725:26320815-26386353:26362436:26362628-26386353:+	AF	0.00437958	0.077926	0.181393	TP53	RBPJ	No	NO	NA	NA	ATRX	No
ENSG00000153048.11;AF:chr16:8859335-8868327:8868361:8859335-8868966:8869006:-	AF	0.00907361	0.126073	0.134808	TP53	CARHSP1	No	NO	NA	NA	BCL7A	No
ENSG00000131089.17;AL:chrX:63634967:63638209-63643980:63639524:63642910-63643980:-	AL	0.00678121	0.104369	-0.121205	TP53	ARHGEF9	No	NO	NA	NA	BHLHE41	No
ENSG00000115053.16;AF:chr2:231463316-231464160:231464199:231463316-231482684:231483641:-	AF	0.0119885	0.150626	-0.138722	TP53	NCL	No	NO	NA	NA	BRAF	No
ENSG00000105926.15;SE:chr7:24573593-24623666:24623784-24641716:+	SE	0.0215838	0.215827	0.101824	TP53	MPP6	No	NO	NA	NA	BTG1	No
ENSG00000187231.14;A5:chr2:179115256-179116574:179115256-179116668:-	A5	0.0156667	0.177511	-0.145116	TP53	SESTD1	No	NO	NA	NA	CCND1	No
ENSG00000135916.16;AF:chr2:230864980:230865145-230873417:230873231:230873338-230873417:+	AF	0.0114905	0.146694	0.111522	TP53	ITM2C	No	NO	NA	NA	CDKN1B	No
ENSG00000143761.16;AF:chr1:228082741:228082850-228097078:228090488:228091071-228097078:+	AF	3.16409e-06	0.000308837	-0.119542	TP53	ARF1	No	NO	NA	NA	CDKN2C	No
ENSG00000143761.16;AF:chr1:228082741:228082850-228097078:228083085:228083512-228097078:+	AF	6.35918e-05	0.00340532	-0.120754	TP53	ARF1	No	NO	NA	NA	CREBBP	No
ENSG00000171928.14;AF:chr17:18781314:18782549-18789353:18789035:18789051-18789353:+	AF	0.0128609	0.157151	-0.151223	TP53	TVP23B	No	NO	NA	NA	CYLD	No
ENSG00000205352.11;AF:chr12:53441732:53441792-53442695:53441795:53442586-53442695:+	AF	0.000193263	0.0080889	-0.170796	TP53	PRR13	No	NO	NA	NA	DIS3	No
ENSG00000136104.21;AL:chr13:50949505-50956358:50956460:50949505-50969932:50973745:+	AL	0.0376611	0.296949	-0.121217	TP53	RNASEH2B	No	NO	NA	NA	DNMT3A	No
ENSG00000138032.21;AL:chr2:44218537-44229993:44231471:44218537-44232316:44232721:+	AL	0.01228	0.1528	0.125419	TP53	PPM1B	No	NO	NA	NA	DTX1	No
ENSG00000230590.11;AL:chrX:74028251:74031813-74280394:74067483:74069584-74280394:-	AL	0.01527	0.174709	-0.153738	TP53	FTX	No	NO	NA	NA	DUSP2	No
ENSG00000119397.16;AF:chr9:121118469:121118540-121123931:121121801:121121951-121123931:+	AF	0.0373949	0.29571	-0.131273	TP53	CNTRL	No	NO	No	No	EGR1	No
ENSG00000077454.16;AL:chr7:100574011:100574356-100575705:100574709:100575304-100575705:-	AL	8.76815e-05	0.00439123	-0.145257	TP53	LRCH4	No	NO	NA	NA	EP300	No
ENSG00000135441.7;AF:chr12:55716038:55716196-55716933:55716292:55716717-55716933:+	AF	2.36657e-05	0.00156513	0.112494	TP53	BLOC1S1	No	NO	NA	NA	FGFR3	No
ENSG00000173221.14;AL:chr5:95813979:95814389-95816507:95814563:95814807-95816507:-	AL	1.78583e-05	0.00125101	0.125469	TP53	GLRX	No	NO	NA	NA	FUBP1	No
ENSG00000156384.14;AF:chr10:104122058:104122154-104122965:104122165:104122196-104122965:+	AF	0.00228856	0.0499235	0.129156	TP53	SFR1	No	NO	NA	NA	H1-3	No
ENSG00000115677.17;AF:chr2:241248348-241249358:241249396:241248348-241249841:241250937:-	AF	0.00810361	0.117159	-0.148153	TP53	HDLBP	No	NO	NA	NA	H1-4	No
ENSG00000102034.17;AF:chrX:130081539-130110325:130110497:130081539-130110620:130110716:-	AF	0.0153693	0.175437	0.11428	TP53	ELF4	No	NO	No	No	H1-5	No
ENSG00000088038.19;AL:chr19:54153840-54153944:54154455:54153840-54155309:54155680:+	AL	0.005111	0.086391	-0.144052	TP53	CNOT3	No	NO	No	No	H2BC12	No
ENSG00000198791.12;SE:chr8:17230848-17232427:17232537-17234716:-	SE	0.0115197	0.146918	0.106861	TP53	CNOT7	No	NO	NA	NA	HUWE1	No
ENSG00000128951.14;AF:chr15:48331095:48331191-48332268:48331429:48331795-48332268:+	AF	0.00293701	0.059324	-0.142711	TP53	DUT	No	NO	NA	NA	IDH1	No
ENSG00000136856.18;AL:chr9:127404991-127405420:127405469:127404991-127407112:127407898:+	AL	0.000771858	0.0227827	0.112746	TP53	SLC2A8	No	NO	NA	NA	IDH2	No
ENSG00000143549.21;AF:chr1:154173201-154176115:154176242:154173201-154182988:154183147:-	AF	0.00975553	0.132133	-0.143127	TP53	TPM3	No	NO	No	No	IRF1	No
ENSG00000136104.21;AL:chr13:50949505-50956358:50956460:50949505-50969932:50970456:+	AL	0.00986157	0.133093	-0.14331	TP53	RNASEH2B	No	NO	NA	NA	IRF4	No
ENSG00000158604.15;AL:chr7:44577894:44579628-44581449:44579897:44581239-44581449:-	AL	0.0492212	0.341188	0.106009	TP53	TMED4	No	NO	NA	NA	KDM5C	No
ENSG00000134508.12;AF:chr18:23134564:23134651-23188838:23135763:23136607-23188838:+	AF	0.04373	0.321434	-0.11086	TP53	CABLES1	No	NO	NA	NA	KDM6A	No
ENSG00000137216.19;AF:chr6:44126914:44127072-44134561:44127554:44127678-44134561:+	AF	0.00495429	0.0845809	-0.113557	TP53	TMEM63B	No	NO	NA	NA	KLHL6	No
ENSG00000230989.7;A3:chr16:83809425-83811421:83809425-83817786:+	A3	0.0246777	0.232823	0.120469	TP53	HSBP1	No	NO	NA	NA	KMT2B	No
ENSG00000197841.15;RI:chr19:34739148:34739268-34739523:34739621:+	RI	0.018414	0.19603	-0.106093	TP53	ZNF181	No	NO	NA	NA	KMT2C	No
ENSG00000196642.19;AL:chr9:136832370-136833720:136834340:136832370-136835742:136836998:+	AL	0.000679843	0.0207727	-0.122669	TP53	RABL6	No	NO	NA	NA	KRAS	No
ENSG00000128609.15;SE:chr7:123545676-123550470:123550586-123557404:-	SE	0.00601107	0.0963706	-0.127525	TP53	NDUFA5	No	NO	NA	NA	LCE1D	No
ENSG00000138668.19;AF:chr4:82371584-82373119:82373150:82371584-82373446:82373991:-	AF	0.0339836	0.280192	-0.159394	TP53	HNRNPD	No	NO	NA	NA	LTB	No
ENSG00000100614.18;AF:chr14:60245785:60246046-60282684:60249221:60249677-60282684:+	AF	0.0079934	0.116108	-0.168786	TP53	PPM1A	No	NO	NA	NA	MAF	No
ENSG00000182568.17;SE:chr3:18349682-18351313:18351408-18351992:-	SE	0.031352	0.267362	-0.119013	TP53	SATB1	No	NO	NA	NA	MAFB	No
ENSG00000052723.12;A5:chr1:114779284-114780110:114779284-114780449:-	A5	0.00164418	0.0394476	0.106974	TP53	SIKE1	No	NO	NA	NA	MAML2	No
ENSG00000156313.15;RI:chrX:38287094:38287245-38287861:38288041:-	RI	0.00136196	0.0344462	-0.139766	TP53	RPGR	No	NO	NA	NA	MAN2C1	No
ENSG00000217128.12;SE:chr5:131709272-131710578:131710661-131716565:-	SE	0.00025176	0.00986656	0.130525	TP53	FNIP1	No	NO	NA	NA	MAX	No
ENSG00000079616.13;A3:chr16:29804065-29804576:29804065-29804814:+	A3	0.00338461	0.0654707	0.120994	TP53	KIF22	No	NO	NA	NA	NCOR1	No
ENSG00000166803.14;SE:chr15:64366075-64373698:64373764-64376743:-	SE	0.00142948	0.0356506	-0.109249	TP53	PCLAF	No	NO	NA	NA	NF1	No
ENSG00000273841.5;AF:chr5:69366595-69369387:69369477:69366595-69369657:69370013:-	AF	0.00614655	0.0977599	-0.128134	TP53	TAF9	No	NO	NA	NA	NFKB2	No
ENSG00000108107.15;AL:chr19:55388048-55388243:55388343:55388048-55402943:55403250:+	AL	9.60732e-05	0.0047142	0.118361	TP53	RPL28	No	NO	NA	NA	NFKBIA	No
ENSG00000136104.21;AL:chr13:50949505-50956358:50956460:50949505-50969932:50970357:+	AL	0.00697537	0.106319	-0.145978	TP53	RNASEH2B	No	NO	NA	NA	NRAS	No
ENSG00000160050.15;RI:chr1:32204598:32204620-32205194:32205387:+	RI	6.94132e-05	0.00364942	0.160745	TP53	CCDC28B	No	NO	NA	NA	PABPC1	No
ENSG00000150967.18;SE:chr12:122940284-122940807:122940995-122944391:-	SE	0.00560009	0.0919273	-0.140108	TP53	ABCB9	No	NO	NA	NA	PIK3CA	No
ENSG00000234912.12;AF:chr17:77088631:77088682-77089153:77088778:77088949-77089153:+	AF	0.0383536	0.300009	0.102781	TP53	SNHG20	No	NO	NA	NA	PIM1	No
ENSG00000061676.15;SE:chr2:183023916-183024978:183024995-183037992:-	SE	0.0454482	0.326877	0.182685	TP53	NCKAP1	No	NO	NA	NA	POT1	No
ENSG00000136754.17;SE:chr10:26751783-26759062:26759238-26765218:-	SE	0.0015913	0.0385326	0.117518	TP53	ABI1	No	NO	No	No	PRDM1	No
ENSG00000168214.20;AF:chr4:26320725:26320815-26386353:26362436:26362628-26386353:+	AF	0.0144231	0.168694	0.122832	TENT5C	RBPJ	No	NO	NA	NA	PRKD2	No
ENSG00000176783.15;AF:chr5:179550836:179550879-179560025:179559692:179559835-179560025:+	AF	0.00190801	0.0438876	0.150761	TENT5C	RUFY1	No	NO	NA	NA	PTPN11	No
ENSG00000099958.15;AL:chr22:23834503:23834932-23837064:23836734:23836962-23837064:-	AL	1.78297e-08	3.86411e-06	-0.116099	TENT5C	DERL3	No	NO	NA	NA	RASA2	No
ENSG00000158805.12;AF:chr16:89720400:89720582-89722531:89721160:89721276-89722531:+	AF	6.91017e-05	0.00363649	-0.108302	TENT5C	ZNF276	No	NO	NA	NA	RB1	No
ENSG00000142541.17;A5:chr19:49490090-49490232:49489912-49490232:+	A5	2.77522e-05	0.00177783	0.104162	TENT5C	RPL13A	No	NO	NA	NA	RFTN1	No
ENSG00000165140.11;SE:chr9:94610061-94617768:94617860-94620329:-	SE	3.09107e-05	0.00193508	0.166448	TENT5C	FBP1	No	NO	NA	NA	RPL10	No
ENSG00000123349.14;A3:chr12:53295941-53296430:53295941-53297850:+	A3	0.00602453	0.0965129	0.107416	TENT5C	PFDN5	No	NO	NA	NA	RPL5	No
ENSG00000070081.17;AF:chr11:17276739:17276828-17282789:17277023:17277095-17282789:+	AF	0.000623017	0.0194824	-0.125984	TENT5C	NUCB2	No	NO	NA	NA	RPRD1B	No
ENSG00000005893.16;A3:chrX:120431462-120441730:120428626-120441730:-	A3	1.69566e-07	2.66498e-05	-0.110238	TENT5C	LAMP2	No	NO	NA	NA	RPS3A	No
ENSG00000035862.12;AF:chr17:78873919-78874029:78874150:78873919-78924959:78925387:-	AF	1.04501e-05	0.000814391	-0.10546	TENT5C	TIMP2	No	NO	NA	NA	SAMHD1	No
ENSG00000091490.11;AL:chr4:25748266:25748564-25757534:25755922:25756908-25757534:-	AL	0.039191	0.303628	0.101222	TENT5C	SEL1L3	No	NO	NA	NA	SETD2	No
ENSG00000103769.10;AF:chr15:65869491:65869625-65877332:65870013:65870085-65877332:+	AF	0.020238	0.207643	0.104937	TENT5C	RAB11A	No	NO	NA	NA	SF3B1	No
ENSG00000158805.12;AF:chr16:89720400:89720582-89722531:89721007:89721276-89722531:+	AF	0.000130496	0.00597797	-0.119638	TENT5C	ZNF276	No	NO	NA	NA	SP140	No
ENSG00000140299.13;SE:chr15:59664120-59665350:59665442-59668103:-	SE	0.0116964	0.148296	-0.140248	TENT5C	BNIP2	No	NO	NA	NA	TBC1D29P	No
ENSG00000143321.19;AF:chr1:156745373-156747435:156747471:156745373-156751343:156751496:-	AF	0.0378093	0.297641	0.11715	TENT5C	HDGF	No	NO	NA	NA	TCL1A	No
ENSG00000223482.8;SE:chr10:87203936-87246115:87246212-87288442:-	SE	0.0263848	0.241758	-0.152371	TP53	NUTM2A-AS1	No	NO	NA	NA	TENT5C	No
ENSG00000102805.16;AL:chr13:76996127-77000458:77002464:76996127-77008744:77010968:+	AL	0.0294411	0.25773	-0.11104	TENT5C	CLN5	No	NO	NA	NA	TET2	No
ENSG00000168216.13;AF:chr6:69790472-69796294:69796341:69790472-69796813:69797010:-	AF	0.0327391	0.274199	0.119495	TENT5C	LMBRD1	No	NO	NA	NA	TGDS	No
ENSG00000158604.15;AL:chr7:44577894:44579628-44581449:44579897:44581239-44581449:-	AL	0.0032326	0.0634307	0.11765	TENT5C	TMED4	No	NO	NA	NA	TP53	No
ENSG00000196352.16;AL:chr1:207339417-207340391:207340766:207339417-207359546:207360966:+	AL	1.19207e-06	0.000138316	0.13319	TENT5C	CD55	No	NO	NA	NA	TRAF2	No
ENSG00000100299.18;SE:chr22:50627406-50627556:50627792-50627946:-	SE	3.79858e-12	2.2481e-09	0.10473	TENT5C	ARSA	No	NO	NA	NA	TRAF3	No
ENSG00000125347.14;AF:chr5:132489483-132490050:132490262:132489483-132490545:132490773:-	AF	0.00173126	0.0409302	-0.126173	TENT5C	IRF1	No	YES	No	Yes	UBR5	No
ENSG00000179630.11;AF:chr13:43879284:43879734-43880952:43879904:43880119-43880952:+	AF	0.00244759	0.0522651	0.100405	TENT5C	LACC1	No	NO	NA	NA	XBP1	No
ENSG00000242086.8;AL:chr3:195699207-195701380:195701621:195699207-195708747:195708807:+	AL	0.000208666	0.00855968	0.211814	TENT5C	MUC20-OT1	No	NO	NA	NA	ZFP36L1	No
ENSG00000005893.16;AL:chrX:120427827:120428626-120441730:120436494:120439293-120441730:-	AL	2.80571e-05	0.00179286	0.105442	TENT5C	LAMP2	No	NO	NA	NA	ZNF292	No
ENSG00000001084.13;A3:chr6:53516240-53520778:53516222-53520778:-	A3	0.00189718	0.0437144	-0.23773	SF3B1 hotspots	GCLC	No	NO	NA	NA		No
ENSG00000001497.17;SE:chrX:65524262-65524564:65524614-65524965:-	SE	4.5237e-17	6.93225e-14	0.114853	t(4;14)	LAS1L	No	NO	NA	NA		No
ENSG00000002330.14;AF:chr11:64271803-64272719:64272856:64271803-64284182:64284639:-	AF	0.0318904	0.270088	-0.354375	SF3B1 hotspots	BAD	No	NO	NA	NA		No
ENSG00000002919.15;AF:chr17:48107549:48107596-48112031:48107766:48107838-48112031:+	AF	0.0358481	0.28888	0.106602	t(4;14)+DIS3	SNX11	No	NO	NA	NA		No
ENSG00000003402.20;AF:chr2:201116164:201116481-201129729:201129329:201129520-201129729:+	AF	0.00105963	0.0287371	0.131996	1q_amplification	CFLAR	No	NO	NA	NA		No
ENSG00000003402.20;AF:chr2:201116164:201116481-201129729:201129329:201129520-201129729:+	AF	0.0103126	0.136978	0.122539	Biallelic DIS3	CFLAR	No	NO	NA	NA		No
ENSG00000003402.20;AF:chr2:201116164:201116481-201129729:201129329:201129520-201129729:+	AF	1.78272e-07	2.77898e-05	-0.138139	NRAS	CFLAR	No	NO	NA	NA		No
ENSG00000003402.20;AF:chr2:201116164:201116481-201129729:201129329:201129520-201129729:+	AF	1.98094e-24	7.27752e-21	-0.18707	t(11;14)	CFLAR	No	NO	NA	NA		No
ENSG00000003402.20;AF:chr2:201116164:201116481-201129729:201129329:201129520-201129729:+	AF	1.13675e-08	2.61696e-06	0.172114	t(4;14)	CFLAR	No	NO	NA	NA		No
ENSG00000003402.20;AF:chr2:201116239:201116481-201129729:201116837:201116967-201129729:+	AF	0.00119085	0.0312953	0.11267	1q_amplification	CFLAR	No	NO	NA	NA		No
ENSG00000003402.20;AF:chr2:201116239:201116481-201129729:201116837:201116967-201129729:+	AF	0.00625066	0.0988433	0.123411	Biallelic DIS3	CFLAR	No	NO	NA	NA		No
ENSG00000003402.20;AF:chr2:201116239:201116481-201129729:201116837:201116967-201129729:+	AF	0.000121995	0.0056765	0.109645	DIS3	CFLAR	No	NO	NA	NA		No
ENSG00000003402.20;AF:chr2:201116239:201116481-201129729:201116837:201116967-201129729:+	AF	7.31813e-17	1.08161e-13	-0.151935	HyperDiploid	CFLAR	No	NO	NA	NA		No
ENSG00000003402.20;AF:chr2:201116239:201116481-201129729:201116837:201116967-201129729:+	AF	9.6768e-10	3.0522e-07	0.133425	t(11;14)	CFLAR	No	NO	NA	NA		No
ENSG00000003402.20;AF:chr2:201116239:201116481-201129729:201116837:201116967-201129729:+	AF	4.96172e-05	0.00280663	0.205713	t(14;16)	CFLAR	No	NO	NA	NA		No
ENSG00000003402.20;AF:chr2:201116239:201116481-201129729:201116837:201116967-201129729:+	AF	0.0278425	0.249455	0.133565	t(4;14)+DIS3	CFLAR	No	NO	NA	NA		No
ENSG00000003402.20;AF:chr2:201116239:201116481-201129729:201122477:201122747-201129729:+	AF	1.46353e-08	3.26142e-06	0.160616	1q_amplification	CFLAR	No	NO	NA	NA		No
ENSG00000003402.20;AF:chr2:201116239:201116481-201129729:201122477:201122747-201129729:+	AF	4.57371e-06	0.000418084	0.15732	Biallelic DIS3	CFLAR	No	NO	NA	NA		No
ENSG00000003402.20;AF:chr2:201116239:201116481-201129729:201122477:201122747-201129729:+	AF	4.75723e-13	3.48003e-10	-0.110728	HyperDiploid	CFLAR	No	NO	NA	NA		No
ENSG00000003402.20;AF:chr2:201116239:201116481-201129729:201122477:201122747-201129729:+	AF	0.0410796	0.311466	0.160647	SF3B1	CFLAR	No	NO	NA	NA		No
ENSG00000003402.20;AF:chr2:201116239:201116481-201129729:201122477:201122747-201129729:+	AF	0.00647818	0.101258	0.118513	t(14;16)	CFLAR	No	NO	NA	NA		No
ENSG00000003402.20;AF:chr2:201116239:201116481-201129729:201122477:201122747-201129729:+	AF	5.37041e-17	8.11028e-14	0.190749	t(4;14)	CFLAR	No	NO	NA	NA		No
ENSG00000003402.20;AF:chr2:201116239:201116481-201129729:201129329:201129520-201129729:+	AF	3.14643e-06	0.000307388	0.163979	1q_amplification	CFLAR	No	NO	NA	NA		No
ENSG00000003402.20;AF:chr2:201116239:201116481-201129729:201129329:201129520-201129729:+	AF	5.61854e-05	0.00308882	0.135377	Biallelic DIS3	CFLAR	No	NO	NA	NA		No
ENSG00000003402.20;AF:chr2:201116239:201116481-201129729:201129329:201129520-201129729:+	AF	1.90539e-08	4.08655e-06	-0.130033	NRAS	CFLAR	No	NO	NA	NA		No
ENSG00000003402.20;AF:chr2:201116239:201116481-201129729:201129329:201129520-201129729:+	AF	8.17841e-15	8.64169e-12	-0.16642	t(11;14)	CFLAR	No	NO	NA	NA		No
ENSG00000003402.20;AF:chr2:201116407:201116481-201129729:201129329:201129520-201129729:+	AF	1.35789e-34	8.93212e-31	-0.134897	t(11;14)	CFLAR	Yes	NO	NA	NA		No
ENSG00000003402.20;AF:chr2:201116837:201116967-201129729:201129329:201129520-201129729:+	AF	1.16766e-16	1.66516e-13	-0.219624	t(11;14)	CFLAR	No	NO	NA	NA		No
ENSG00000003402.20;AF:chr2:201117039:201117142-201129729:201129329:201129520-201129729:+	AF	3.30227e-09	8.91291e-07	-0.120264	t(11;14)	CFLAR	No	NO	NA	NA		No
ENSG00000003402.20;AF:chr2:201118491:201118901-201129729:201129329:201129520-201129729:+	AF	8.20025e-07	0.000101111	-0.114215	NRAS	CFLAR	No	NO	NA	NA		No
ENSG00000003402.20;AF:chr2:201118491:201118901-201129729:201129329:201129520-201129729:+	AF	8.45641e-22	2.43483e-18	-0.146369	t(11;14)	CFLAR	No	NO	NA	NA		No
ENSG00000003402.20;AF:chr2:201118664:201118901-201129729:201129329:201129520-201129729:+	AF	0.000165517	0.0071683	0.200375	Biallelic DIS3	CFLAR	No	NO	NA	NA		No
ENSG00000003402.20;AF:chr2:201118664:201118901-201129729:201129329:201129520-201129729:+	AF	5.22475e-05	0.00292253	-0.144746	NRAS	CFLAR	No	NO	NA	NA		No
ENSG00000003402.20;AF:chr2:201118664:201118901-201129729:201129329:201129520-201129729:+	AF	3.08936e-16	4.10652e-13	-0.263134	t(11;14)	CFLAR	Yes	NO	NA	NA		No
ENSG00000003402.20;AF:chr2:201122477:201122747-201129729:201129329:201129520-201129729:+	AF	1.19542e-05	0.000907551	-0.106117	NRAS	CFLAR	No	NO	NA	NA		No
ENSG00000003402.20;AF:chr2:201122477:201122747-201129729:201129329:201129520-201129729:+	AF	1.01338e-18	1.94519e-15	-0.196238	t(11;14)	CFLAR	No	NO	NA	NA		No
ENSG00000003402.20;AF:chr2:201129503:201130146-201133029:201132779:201132850-201133029:+	AF	0.00207742	0.0466084	-0.104057	1q_amplification	CFLAR	No	NO	NA	NA		No
ENSG00000003402.20;AF:chr2:201129866:201130146-201133029:201132779:201132850-201133029:+	AF	7.24575e-06	0.000605864	0.104327	t(4;14)	CFLAR	No	NO	NA	NA		No
ENSG00000003402.20;AF:chr2:201129977:201130146-201133029:201132779:201132850-201133029:+	AF	0.0025865	0.054337	-0.136213	SF3B1	CFLAR	No	NO	NA	NA		No
ENSG00000003756.17;RI:chr3:50117074:50117171-50117250:50117379:+	RI	0.0116106	0.147662	-0.102314	SF3B1 hotspots	RBM5	No	NO	NA	NA		No
ENSG00000004455.17;SE:chr1:33010833-33012074:33012122-33013207:-	SE	0.00488488	0.0838111	-0.426729	SF3B1	AK2	No	NO	NA	NA		No
ENSG00000004455.17;SE:chr1:33021703-33024442:33024567-33036736:-	SE	0.00309061	0.0614877	-0.132403	SF3B1	AK2	No	NO	NA	NA		No
ENSG00000004455.17;SE:chr1:33024567-33031544:33031661-33036736:-	SE	0.043881	0.321913	0.140373	SF3B1	AK2	No	NO	NA	NA		No
ENSG00000004468.13;A5:chr4:15825016-15834217:15824998-15834217:+	A5	8.02213e-09	1.9329e-06	0.146515	1q_amplification	CD38	No	NO	NA	NA		No
ENSG00000004660.15;AF:chr17:3885730-3892939:3893044:3885730-3894227:3894891:-	AF	0.00606948	0.0969659	0.105127	Biallelic DIS3	CAMKK1	No	NO	NA	NA		No
ENSG00000004660.15;RI:chr17:3881627:3881648-3882528:3882564:-	RI	1.42524e-23	4.89052e-20	-0.109668	t(11;14)	CAMKK1	No	NO	NA	NA		No
ENSG00000004866.21;MX:chr7:117209937-117219084:117219176-117229762:117209937-117221923:117222062-117229762:+	MX	0.000394556	0.0138645	0.153304	SF3B1 hotspots	ST7	No	NO	NA	NA		No
ENSG00000004961.15;A5:chrX:11111518-11112019:11111423-11112019:+	A5	0.00441559	0.0783455	0.139882	1q_amplification	HCCS	No	NO	NA	NA		No
ENSG00000004961.15;A5:chrX:11111518-11112019:11111423-11112019:+	A5	0.000225287	0.00907287	0.100134	1q_gain	HCCS	No	NO	NA	NA		No
ENSG00000004961.15;A5:chrX:11111518-11112019:11111423-11112019:+	A5	0.00227063	0.049644	0.109496	t(4;14)	HCCS	No	NO	NA	NA		No
ENSG00000004975.12;A3:chr17:7227783-7227977:7227711-7227977:-	A3	2.07442e-06	0.000218494	0.127978	SF3B1 hotspots	DVL2	No	NO	NA	NA		No
ENSG00000004975.12;AF:chr17:7230797-7233936:7234061:7230797-7234069:7234223:-	AF	0.0280349	0.250447	-0.327974	SF3B1	DVL2	No	NO	NA	NA		No
ENSG00000005156.12;AL:chr17:35002789-35002995:35003172:35002789-35004273:35009743:+	AL	0.000249666	0.00980403	-0.111382	t(14;16)	LIG3	No	NO	NA	NA		No
ENSG00000005238.20;AF:chr9:35108737-35112330:35112392:35108737-35115671:35115862:-	AF	0.0217496	0.216802	-0.383265	SF3B1 hotspots	FAM214B	No	NO	NA	NA		No
ENSG00000005302.19;AF:chrX:11758203:11758365-11759793:11759604:11759712-11759793:+	AF	0.0275285	0.247792	0.259732	SF3B1	MSL3	No	NO	NA	NA		No
ENSG00000005379.17;SE:chr17:58325002-58325534:58325713-58326293:-	SE	5.13311e-06	0.000458911	0.167297	t(11;14)	TSPOAP1	No	NO	NA	NA		No
ENSG00000005379.17;SE:chr17:58325002-58325534:58325713-58326293:-	SE	0.00907312	0.126067	0.182226	t(14;16)	TSPOAP1	No	NO	NA	NA		No
ENSG00000005801.18;MX:chr11:3360565-3360720:3360788-3370975:3360565-3361743:3368855-3370975:-	MX	3.3154e-07	4.72474e-05	0.180377	1q_amplification	ZNF195	No	NO	NA	NA		No
ENSG00000005801.18;MX:chr11:3360565-3360720:3360788-3370975:3360565-3361743:3368855-3370975:-	MX	0.000629419	0.0196306	0.131319	Biallelic DIS3	ZNF195	No	NO	NA	NA		No
ENSG00000005801.18;MX:chr11:3360565-3360720:3360788-3370975:3360565-3361743:3368855-3370975:-	MX	0.0249372	0.234152	-0.106219	Biallelic TENT5C	ZNF195	No	NO	NA	NA		No
ENSG00000005801.18;MX:chr11:3360565-3360720:3360788-3370975:3360565-3361743:3368855-3370975:-	MX	8.00859e-10	2.593e-07	-0.10634	HyperDiploid	ZNF195	No	NO	NA	NA		No
ENSG00000005801.18;MX:chr11:3360565-3360720:3360788-3370975:3360565-3361743:3368855-3370975:-	MX	1.01509e-10	4.17944e-08	0.125115	t(11;14)	ZNF195	No	NO	NA	NA		No
ENSG00000005801.18;MX:chr11:3360565-3360720:3360788-3370975:3360565-3361743:3368855-3370975:-	MX	0.0164202	0.182632	0.100468	t(14;16)	ZNF195	No	NO	NA	NA		No
ENSG00000005801.18;SE:chr11:3360565-3361743:3368855-3370975:-	SE	5.70334e-07	7.47076e-05	-0.102935	1q_amplification	ZNF195	No	NO	NA	NA		No
ENSG00000005801.18;SE:chr11:3360565-3361743:3368855-3370975:-	SE	1.17463e-11	6.21376e-09	-0.102657	t(11;14)	ZNF195	No	NO	NA	NA		No
ENSG00000005812.11;AL:chr13:76999137:77002049-77015409:77007565:77007788-77015409:-	AL	2.43913e-06	0.000249707	-0.105303	t(11;14)	FBXL3	No	NO	NA	NA		No
ENSG00000005893.16;A3:chrX:120431462-120441730:120428626-120441730:-	A3	6.97919e-12	3.86905e-09	-0.228287	Biallelic TENT5C	LAMP2	No	NO	NA	NA		No
ENSG00000005893.16;AL:chrX:120426148:120431462-120441730:120436494:120439293-120441730:-	AL	3.12682e-16	4.153e-13	0.113291	1q_amplification	LAMP2	No	NO	NA	NA		No
ENSG00000005893.16;AL:chrX:120427827:120428626-120441730:120436494:120439293-120441730:-	AL	8.64937e-10	2.77296e-07	0.193768	1q_amplification	LAMP2	No	NO	NA	NA		No
ENSG00000005893.16;AL:chrX:120427827:120428626-120441730:120436494:120439293-120441730:-	AL	3.46281e-07	4.90332e-05	0.161744	Biallelic DIS3	LAMP2	No	NO	NA	NA		No
ENSG00000005893.16;AL:chrX:120427827:120428626-120441730:120436494:120439293-120441730:-	AL	5.10106e-10	1.73889e-07	0.240977	Biallelic TENT5C	LAMP2	No	NO	NA	NA		No
ENSG00000005893.16;AL:chrX:120427827:120428626-120441730:120436494:120439293-120441730:-	AL	1.22593e-05	0.000926318	0.112396	DIS3	LAMP2	No	NO	NA	NA		No
ENSG00000005893.16;AL:chrX:120427827:120428626-120441730:120436494:120439293-120441730:-	AL	0.00198767	0.0451814	0.13328	t(14;16)	LAMP2	Yes	NO	NA	NA		No
ENSG00000005893.16;AL:chrX:120427827:120428626-120441730:120436494:120439293-120441730:-	AL	0.00228682	0.0498954	0.158891	t(4;14)+DIS3	LAMP2	No	NO	NA	NA		No
ENSG00000006015.17;RI:chr19:18588995:18589077-18589413:18589683:+	RI	1.97207e-05	0.00135564	0.117202	Biallelic DIS3	REX1BD	No	NO	NA	NA		No
ENSG00000006125.18;SE:chr17:35657791-35670857:35670898-35671754:+	SE	1.17118e-07	1.94599e-05	-0.110432	t(11;14)	AP2B1	No	NO	NA	NA		No
ENSG00000006125.18;SE:chr17:35657791-35670857:35670898-35671754:+	SE	0.00017972	0.00764242	-0.104043	t(14;16)	AP2B1	No	NO	NA	NA		No
ENSG00000006194.10;SE:chr16:3284205-3285681:3285754-3286023:+	SE	0.00839308	0.119891	-0.148993	SF3B1	ZNF263	No	NO	NA	NA		No
ENSG00000006530.18;AF:chr7:141551412:141551434-141593146:141555466:141555567-141593146:+	AF	0.0327197	0.274108	-0.112422	t(14;16)	AGK	No	NO	NA	NA		No
ENSG00000006625.18;SE:chr7:30498938-30500536:30500681-30504569:-	SE	5.53774e-12	3.14754e-09	-0.103307	t(11;14)	GGCT	No	NO	NA	NA		No
ENSG00000006652.15;AF:chr7:112451020:112451138-112455763:112452058:112452511-112455763:+	AF	0.0360822	0.28996	0.177214	SF3B1 hotspots	IFRD1	No	NO	NA	NA		No
ENSG00000006740.17;SE:chr17:12958897-12973302:12973319-12974089:+	SE	0.0117484	0.148707	0.293581	SF3B1	ARHGAP44	No	NO	NA	NA		No
ENSG00000006744.19;A5:chr17:13017121-13017567:13017121-13017582:-	A5	0.0260968	0.240255	0.204978	SF3B1 hotspots	ELAC2	No	NO	NA	NA		No
ENSG00000006744.19;AF:chr17:13017121-13017582:13017683:13017121-13017703:13018027:-	AF	0.0379543	0.298199	0.148134	t(4;14)+DIS3	ELAC2	No	NO	NA	NA		No
ENSG00000007541.17;AF:chr16:570062:570096-574066:572506:572601-574066:+	AF	2.45913e-07	3.65404e-05	-0.110272	t(4;14)	PIGQ	No	NO	NA	NA		No
ENSG00000008130.15;AF:chr1:1765446-1778289:1778470:1765446-1778746:1778790:-	AF	0.016022	0.180031	0.13232	SF3B1	NADK	No	NO	Yes	No		No
ENSG00000008130.15;AF:chr1:1765446-1778289:1778470:1765446-1779905:1779962:-	AF	0.0369109	0.293517	-0.103299	1q_amplification	NADK	No	NO	Yes	No		No
ENSG00000008130.15;AF:chr1:1765446-1778289:1778470:1765446-1779905:1779962:-	AF	0.00501441	0.0852651	-0.115996	Biallelic DIS3	NADK	No	NO	Yes	No		No
ENSG00000008130.15;AF:chr1:1765446-1778289:1778470:1765446-1779905:1779962:-	AF	0.00120979	0.0316584	0.170721	Biallelic TENT5C	NADK	No	NO	Yes	No		No
ENSG00000008710.20;RI:chr16:2097728:2097777-2097868:2097984:-	RI	0.0181839	0.194511	-0.104429	t(14;16)	PKD1	No	NO	NA	NA		No
ENSG00000008838.20;A3:chr17:40033771-40034916:40033456-40034916:-	A3	0.000953334	0.0265937	0.112593	1q_amplification	MED24	No	NO	NA	NA		No
ENSG00000008838.20;A3:chr17:40033771-40034916:40033456-40034916:-	A3	0.0020512	0.0461802	0.113942	t(14;16)	MED24	No	NO	NA	NA		No
ENSG00000008838.20;A3:chr17:40053768-40054361:40053657-40054361:-	A3	2.54691e-05	0.00166129	0.120488	Biallelic DIS3	MED24	No	NO	NA	NA		No
ENSG00000008988.10;A3:chr8:56073768-56074060:56073272-56074060:-	A3	7.16842e-08	1.28153e-05	-0.120508	Biallelic DIS3	RPS20	No	NO	NA	NA		No
ENSG00000008988.10;AF:chr8:56074159-56074254:56074356:56074159-56074381:56074509:-	AF	2.03044e-08	4.31173e-06	-0.10646	t(14;16)	RPS20	No	NO	NA	NA		No
ENSG00000008988.10;AF:chr8:56074159-56074254:56074356:56074159-56074381:56074581:-	AF	2.01678e-07	3.08404e-05	-0.102785	t(11;14)	RPS20	No	NO	NA	NA		No
ENSG00000009844.16;SE:chr6:142147399-142166228:142166322-142169550:+	SE	0.0336694	0.278614	-0.156139	t(4;14)+DIS3	VTA1	No	NO	NA	NA		No
ENSG00000009844.16;SE:chr6:142198615-142203985:142204065-142218498:+	SE	0.0269561	0.244798	0.132912	t(4;14)+DIS3	VTA1	No	NO	NA	NA		No
ENSG00000010244.18;SE:chr17:32365487-32366665:32366757-32367772:+	SE	4.00392e-14	3.64518e-11	0.108078	1q_amplification	ZNF207	No	NO	NA	NA		No
ENSG00000010244.18;SE:chr17:32365487-32366665:32366757-32367772:+	SE	3.83777e-07	5.35165e-05	0.100902	Biallelic DIS3	ZNF207	No	NO	NA	NA		No
ENSG00000010244.18;SE:chr17:32365487-32366665:32366757-32367772:+	SE	2.18619e-08	4.59787e-06	0.115979	t(14;16)	ZNF207	Yes	NO	NA	NA		No
ENSG00000010278.14;SE:chr12:6232729-6232937:6233005-6233412:+	SE	0.0190789	0.200442	0.102327	SF3B1 hotspots	CD9	No	NO	NA	NA		No
ENSG00000010626.15;A5:chr12:6905250-6905585:6904903-6905585:+	A5	2.10672e-07	3.20128e-05	-0.100321	t(4;14)+DIS3	LRRC23	No	NO	NA	NA		No
ENSG00000010803.16;SE:chr1:41151684-41159725:41159933-41160875:-	SE	8.26169e-08	1.44577e-05	-0.10082	t(11;14)	SCMH1	No	NO	NA	NA		No
ENSG00000010818.10;AF:chr6:142837047-142944801:142945031:142837047-142945944:142946365:-	AF	0.0468767	0.33212	0.106878	t(4;14)+DIS3	HIVEP2	No	NO	NA	NA		No
ENSG00000010818.10;AF:chr6:142837047-142945099:142945176:142837047-142945944:142946365:-	AF	0.00448283	0.0791749	0.271667	t(4;14)+DIS3	HIVEP2	No	NO	NA	NA		No
ENSG00000011114.15;AF:chr14:93263993-93293858:93294617:93263993-93332820:93333039:-	AF	0.012466	0.154213	0.272799	SF3B1	BTBD7	No	NO	NA	NA		No
ENSG00000011260.14;AF:chr17:51275868:51275991-51280005:51277163:51277304-51280005:+	AF	0.0176272	0.190846	-0.45351	SF3B1 hotspots	UTP18	No	NO	NA	NA		No
ENSG00000011304.21;A5:chr19:807902-808360:806556-808360:+	A5	3.65628e-05	0.00221463	-0.114654	t(14;16)	PTBP1	No	NO	NA	NA		No
ENSG00000011304.21;SE:chr19:805187-805492:805569-806408:+	SE	0.010396	0.137664	0.143356	SF3B1 hotspots	PTBP1	No	NO	NA	NA		No
ENSG00000011451.21;AF:chr19:15431182-15432434:15432761:15431182-15433165:15433290:-	AF	5.09356e-06	0.000456173	-0.196067	t(11;14)	WIZ	No	NO	NA	NA		No
ENSG00000011485.15;SE:chr19:46376574-46383411:46383476-46383780:+	SE	0.00435345	0.0776046	-0.120165	SF3B1 hotspots	PPP5C	No	NO	NA	NA		No
ENSG00000011638.10;A3:chr16:21158746-21160978:21158746-21161085:+	A3	0.0124154	0.153816	-0.118565	t(4;14)+DIS3	TMEM159	No	NO	NA	NA		No
ENSG00000012061.16;AL:chr19:45413436:45413745-45414861:45413963:45414034-45414861:-	AL	1.91088e-12	1.22312e-09	0.187222	t(11;14)	ERCC1	No	NO	NA	NA		No
ENSG00000012822.16;SE:chr12:53712121-53712775:53712846-53713100:-	SE	0.0293229	0.25714	0.116037	Biallelic TENT5C	CALCOCO1	No	NO	NA	NA		No
ENSG00000012822.16;SE:chr12:53712121-53712775:53712846-53713100:-	SE	0.00102665	0.0280798	-0.105286	t(4;14)	CALCOCO1	No	NO	NA	NA		No
ENSG00000013375.16;AL:chr6:83168903:83169323-83170305:83169521:83169841-83170305:-	AL	0.0457447	0.327974	0.396891	SF3B1 hotspots	PGM3	No	NO	NA	NA		No
ENSG00000013375.16;SE:chr6:83176060-83178673:83178756-83181736:-	SE	0.0239127	0.228902	0.30317	SF3B1	PGM3	No	NO	NA	NA		No
ENSG00000013561.18;AF:chr5:141969105:141969167-141970704:141969269:141969617-141970704:+	AF	0.0227248	0.222473	-0.264596	SF3B1 hotspots	RNF14	No	NO	NA	NA		No
ENSG00000013561.18;AF:chr5:141969136:141969167-141970704:141969269:141969617-141970704:+	AF	0.000123064	0.00571604	0.116279	1q_amplification	RNF14	No	NO	NA	NA		No
ENSG00000013561.18;AF:chr5:141969136:141969167-141970704:141969269:141969617-141970704:+	AF	2.29453e-05	0.00152916	0.171574	Biallelic DIS3	RNF14	No	NO	NA	NA		No
ENSG00000013561.18;AF:chr5:141969151:141969167-141970704:141969269:141969617-141970704:+	AF	0.0103295	0.137127	-0.132169	Biallelic TENT5C	RNF14	No	NO	NA	NA		No
ENSG00000013561.18;AF:chr5:141969151:141969167-141970704:141969269:141969617-141970704:+	AF	0.0268193	0.244044	-0.102959	Biallelic TP53	RNF14	No	NO	NA	NA		No
ENSG00000013573.17;A5:chr12:31102335-31102427:31102311-31102427:+	A5	2.71175e-07	3.97687e-05	-0.114487	t(14;16)	DDX11	No	NO	NA	NA		No
ENSG00000013573.17;SE:chr12:31074327-31077945:31078288-31078390:+	SE	3.69224e-14	3.38551e-11	0.124118	t(11;14)	DDX11	No	NO	NA	NA		No
ENSG00000014216.16;A5:chr11:65181843-65182701:65181782-65182701:+	A5	1.71073e-06	0.00018647	-0.131746	Biallelic DIS3	CAPN1	No	NO	NA	NA		No
ENSG00000014641.21;AF:chr2:63588609:63589046-63594488:63589151:63589384-63594488:+	AF	7.56656e-07	9.44242e-05	0.141983	1q_amplification	MDH1	No	NO	NA	NA		No
ENSG00000014641.21;AF:chr2:63588609:63589046-63594488:63589151:63589384-63594488:+	AF	2.86731e-09	7.8821e-07	0.100432	1q_gain	MDH1	No	NO	NA	NA		No
ENSG00000014641.21;AF:chr2:63588609:63589046-63594488:63589151:63589384-63594488:+	AF	0.000382318	0.0135484	0.112126	Biallelic DIS3	MDH1	No	NO	NA	NA		No
ENSG00000014641.21;AF:chr2:63588609:63589046-63594488:63589151:63589384-63594488:+	AF	0.00516969	0.0870431	0.14648	t(4;14)+DIS3	MDH1	No	NO	NA	NA		No
ENSG00000014641.21;AF:chr2:63588973:63589046-63599170:63597548:63597574-63599170:+	AF	0.00421469	0.0759011	-0.467174	SF3B1	MDH1	No	NO	NA	NA		No
ENSG00000014641.21;AF:chr2:63588998:63589046-63594488:63589151:63589384-63594488:+	AF	0.0127831	0.156594	-0.112147	Biallelic TENT5C	MDH1	No	NO	NA	NA		No
ENSG00000015133.19;AF:chr14:91416838-91417161:91417346:91416838-91417631:91417844:-	AF	0.0319351	0.270329	0.102584	1q_amplification	CCDC88C	No	NO	NA	NA		No
ENSG00000015133.19;AF:chr14:91416838-91417161:91417346:91416838-91417631:91417844:-	AF	2.93847e-05	0.00185814	0.111959	1q_gain	CCDC88C	No	NO	NA	NA		No
ENSG00000015153.15;AL:chr12:42161699:42161765-42237599:42231224:42235997-42237599:-	AL	0.000698798	0.0211804	0.155874	BRAF	YAF2	No	NO	NA	NA		No
ENSG00000015153.15;AL:chr12:42161699:42161765-42237599:42231224:42235997-42237599:-	AL	0.00229107	0.049969	0.124582	DIS3	YAF2	No	NO	NA	NA		No
ENSG00000015153.15;AL:chr12:42161699:42161765-42237599:42231224:42235997-42237599:-	AL	0.0261644	0.240628	0.148949	t(4;14)+DIS3	YAF2	No	NO	NA	NA		No
ENSG00000015479.20;AF:chr5:139293716:139293805-139314675:139308243:139308327-139314675:+	AF	0.0471732	0.33328	-0.312478	SF3B1 hotspots	MATR3	No	NO	NA	NA		No
ENSG00000015676.18;AF:chr7:44485284-44489823:44490265:44485284-44490409:44490658:-	AF	0.00386254	0.0715737	-0.11438	t(4;14)+DIS3	NUDCD3	No	NO	NA	NA		No
ENSG00000015676.18;SE:chr7:44485284-44485531:44485622-44490409:-	SE	0.044349	0.323498	0.199602	SF3B1 hotspots	NUDCD3	No	NO	NA	NA		No
ENSG00000016864.18;AF:chr3:52700496-52703504:52703619:52700496-52705447:52705682:-	AF	3.34889e-07	4.7611e-05	-0.116462	t(4;14)	GLT8D1	No	NO	NA	NA		No
ENSG00000017427.17;AL:chr12:102402328:102402566-102419509:102417491:102418003-102419509:-	AL	0.0229977	0.224006	-0.131622	SF3B1	IGF1	No	NO	Yes	No		No
ENSG00000018510.16;AL:chr2:177523805-177538074:177543834:177523805-177558752:177559299:+	AL	3.19704e-07	4.58315e-05	-0.109016	t(11;14)	AGPS	No	NO	NA	NA		No
ENSG00000023228.14;AF:chr2:206153682-206159096:206159194:206153682-206159341:206159444:-	AF	0.00155253	0.0378715	-0.170574	1q_amplification	NDUFS1	No	NO	NA	NA		No
ENSG00000023445.16;SE:chr11:102317571-102319877:102320006-102321837:+	SE	1.27155e-12	8.50198e-10	-0.110412	HyperDiploid	BIRC3	No	NO	No	No		No
ENSG00000023445.16;SE:chr11:102317571-102319877:102320006-102321837:+	SE	4.2349e-14	3.82617e-11	0.142485	t(11;14)	BIRC3	Yes	NO	No	No		No
ENSG00000023445.16;SE:chr11:102317571-102319877:102320006-102321837:+	SE	7.68778e-06	0.000635765	0.121288	t(4;14)	BIRC3	Yes	NO	No	No		No
ENSG00000023572.10;AF:chr1:193101204-193105264:193105433:193101204-193105517:193106114:-	AF	5.45692e-07	7.19897e-05	0.176426	Biallelic DIS3	GLRX2	No	NO	NA	NA		No
ENSG00000023572.10;AF:chr1:193101204-193105264:193105433:193101204-193105517:193106114:-	AF	2.73544e-07	4.00666e-05	0.132084	DIS3	GLRX2	No	NO	NA	NA		No
ENSG00000023572.10;AF:chr1:193101204-193105264:193105433:193101204-193105517:193106114:-	AF	0.00404602	0.0738309	0.159591	t(4;14)+DIS3	GLRX2	No	NO	NA	NA		No
ENSG00000025039.15;AF:chr6:89387590-89411334:89411505:89387590-89411846:89412273:-	AF	9.16284e-13	6.30904e-10	0.232376	t(11;14)	RRAGD	No	NO	NA	NA		No
ENSG00000026036.22;SE:chr20:63689865-63690087:63690210-63690294:+	SE	8.38327e-11	3.5258e-08	-0.106361	t(14;16)	RTEL1-TNFRSF6B	No	NO	NA	NA		No
ENSG00000026751.17;MX:chr1:160750093-160750304:160750423-160752186:160750093-160751345:160751448-160752186:+	MX	4.02821e-24	1.44479e-20	-0.131995	t(11;14)	SLAMF7	Yes	NO	NA	NA		No
ENSG00000026751.17;MX:chr1:160750093-160750304:160750423-160752186:160750093-160751345:160751448-160752186:+	MX	1.92813e-12	1.23322e-09	-0.162858	t(14;16)	SLAMF7	Yes	NO	NA	NA		No
ENSG00000026751.17;SE:chr1:160750093-160750304:160750423-160752186:+	SE	1.23588e-06	0.000142534	-0.109135	t(14;16)	SLAMF7	Yes	NO	NA	NA		No
ENSG00000026751.17;SE:chr1:160750093-160751345:160751448-160752186:+	SE	3.61354e-05	0.00219335	0.146799	t(14;16)	SLAMF7	Yes	NO	NA	NA		No
ENSG00000027697.15;AF:chr6:137207077-137219094:137219122:137207077-137219243:137219449:-	AF	0.00860674	0.121842	0.135094	1q_amplification	IFNGR1	No	NO	No	Yes		No
ENSG00000027697.15;AF:chr6:137207077-137219094:137219122:137207077-137219243:137219449:-	AF	0.00824618	0.118476	-0.11772	TENT5C	IFNGR1	No	NO	No	Yes		No
ENSG00000028310.18;SE:chr5:865581-868607:869119-869245:-	SE	0.00140707	0.0352523	0.366826	SF3B1 hotspots	BRD9	No	NO	NA	NA		No
ENSG00000028310.18;SE:chr5:865581-869245:869404-870473:-	SE	7.31487e-05	0.00379924	-0.253512	SF3B1 hotspots	BRD9	No	NO	NA	NA		No
ENSG00000028528.15;AF:chr15:64094123:64094335-64112573:64095982:64096172-64112573:+	AF	4.547e-10	1.57126e-07	0.110012	t(11;14)	SNX1	No	NO	NA	NA		No
ENSG00000029364.12;MX:chr14:69424202-69442069:69442266-69454812:69424202-69453241:69453309-69454812:+	MX	4.01774e-10	1.40914e-07	0.129028	t(11;14)	SLC39A9	No	NO	NA	NA		No
ENSG00000029639.11;A3:chr6:155260568-155285158:155260400-155285158:-	A3	0.00462063	0.0807364	-0.169667	SF3B1 hotspots	TFB1M	No	NO	NA	NA		No
ENSG00000029639.11;AL:chr6:155257653:155257908-155260273:155257977:155258082-155260273:-	AL	0.0157203	0.17788	0.30089	SF3B1 hotspots	TFB1M	No	NO	NA	NA		No
ENSG00000031823.14;SE:chr19:5941835-5951393:5951596-5957918:-	SE	0.0187079	0.197942	-0.180751	SF3B1 hotspots	RANBP3	No	NO	NA	NA		No
ENSG00000032444.17;A3:chr19:7534239-7534379:7534239-7534750:+	A3	0.0222057	0.219484	-0.114012	SF3B1 hotspots	PNPLA6	No	NO	NA	NA		No
ENSG00000033011.13;AF:chr16:5071843:5072057-5072951:5072205:5072318-5072951:+	AF	0.0226022	0.221755	-0.231138	SF3B1 hotspots	ALG1	No	NO	NA	NA		No
ENSG00000033011.13;AF:chr16:5071843:5072057-5072951:5072205:5072318-5072951:+	AF	0.00170545	0.0404861	0.130875	t(14;16)	ALG1	No	NO	NA	NA		No
ENSG00000033030.15;RI:chr12:122483279:122483344-122483460:122483563:-	RI	0.00143298	0.0357141	-0.245381	SF3B1 hotspots	ZCCHC8	No	NO	NA	NA		No
ENSG00000033030.15;SE:chr12:122482695-122483279:122483563-122489386:-	SE	6.73844e-05	0.00356494	0.125447	1q_amplification	ZCCHC8	No	NO	NA	NA		No
ENSG00000033030.15;SE:chr12:122482695-122483279:122483563-122489386:-	SE	0.00220325	0.0486073	0.102274	Biallelic DIS3	ZCCHC8	No	NO	NA	NA		No
ENSG00000033030.15;SE:chr12:122482695-122483279:122483563-122489386:-	SE	1.10668e-13	9.20415e-11	-0.115934	HyperDiploid	ZCCHC8	No	NO	NA	NA		No
ENSG00000033030.15;SE:chr12:122482695-122483279:122483563-122489386:-	SE	0.0101357	0.135457	-0.248339	SF3B1 hotspots	ZCCHC8	No	NO	NA	NA		No
ENSG00000033030.15;SE:chr12:122482695-122483279:122483563-122489386:-	SE	6.86498e-10	2.25609e-07	0.122637	t(11;14)	ZCCHC8	No	NO	NA	NA		No
ENSG00000033030.15;SE:chr12:122482695-122483279:122483563-122489386:-	SE	0.00139764	0.0350805	0.133173	t(14;16)	ZCCHC8	No	NO	NA	NA		No
ENSG00000033170.17;AF:chr14:65410592:65411993-65455621:65412730:65413214-65455621:+	AF	0.000304973	0.0114223	-0.141748	Biallelic DIS3	FUT8	No	NO	NA	NA		No
ENSG00000033170.17;AF:chr14:65410592:65411993-65455621:65412730:65413214-65455621:+	AF	0.0116259	0.147773	-0.102798	t(4;14)+DIS3	FUT8	No	NO	NA	NA		No
ENSG00000033170.17;AF:chr14:65411874:65411993-65455621:65412730:65413214-65455621:+	AF	0.00859058	0.121707	0.206486	t(4;14)+DIS3	FUT8	No	NO	NA	NA		No
ENSG00000034152.19;MX:chr17:21284969-21295675:21295769-21298413:21284969-21296086:21296210-21298413:+	MX	0.0471675	0.33326	-0.30155	SF3B1 hotspots	MAP2K3	No	NO	NA	NA		No
ENSG00000034533.12;AF:chr3:131025594-131026188:131026609:131025594-131026732:131026792:-	AF	0.0294195	0.257637	-0.168199	SF3B1	ASTE1	No	NO	NA	NA		No
ENSG00000034533.12;AF:chr3:131025594-131026188:131026609:131025594-131026732:131026792:-	AF	0.0173465	0.188946	0.124135	t(4;14)+DIS3	ASTE1	No	NO	NA	NA		No
ENSG00000034677.13;A3:chr8:100303401-100309867:100303365-100309867:-	A3	3.54208e-05	0.00215898	0.112518	BRAF	RNF19A	No	NO	NA	NA		No
ENSG00000035115.22;AF:chr2:253115-263211:263983:253115-263984:264032:-	AF	0.0195435	0.203316	-0.128529	Biallelic DIS3	SH3YL1	No	NO	NA	NA		No
ENSG00000035115.22;MX:chr2:242871-243503:243562-247538:242871-244627:244738-247538:-	MX	0.0347798	0.284099	-0.138668	Biallelic TP53	SH3YL1	No	NO	NA	NA		No
ENSG00000035115.22;MX:chr2:242871-243503:243562-247538:242871-244627:244738-247538:-	MX	0.0021521	0.0477875	-0.341975	SF3B1	SH3YL1	No	NO	NA	NA		No
ENSG00000035862.12;AF:chr17:78873919-78874029:78874150:78873919-78924959:78925387:-	AF	1.43096e-05	0.00104628	0.139006	1q_amplification	TIMP2	No	NO	NA	NA		No
ENSG00000035862.12;AF:chr17:78873919-78874029:78874150:78873919-78924959:78925387:-	AF	2.45062e-07	3.6427e-05	-0.176009	Biallelic TENT5C	TIMP2	No	NO	NA	NA		No
ENSG00000036257.13;AF:chr2:224557856-224569689:224569825:224557856-224584944:224585363:-	AF	0.0148859	0.172052	0.509518	SF3B1	CUL3	No	NO	No	Yes		No
ENSG00000036257.13;AF:chr2:224557856-224569689:224569825:224557856-224584944:224585363:-	AF	0.0238583	0.228605	-0.559377	SF3B1 hotspots	CUL3	No	NO	No	Yes		No
ENSG00000036257.13;AF:chr2:224557856-224569689:224569825:224557856-224584944:224585363:-	AF	0.0313267	0.267229	0.123342	t(4;14)	CUL3	No	NO	No	Yes		No
ENSG00000038358.15;SE:chr16:67873343-67875738:67875837-67875945:+	SE	0.0408033	0.310389	-0.118686	SF3B1 hotspots	EDC4	No	NO	NA	NA		No
ENSG00000039523.20;AF:chr16:67528829:67528914-67538424:67537454:67537597-67538424:+	AF	5.33756e-05	0.00296957	0.176923	t(14;16)	RIPOR1	No	NO	NA	NA		No
ENSG00000040341.18;A3:chr8:73709177-73738284:73709162-73738284:-	A3	6.62433e-05	0.00351923	-0.228851	SF3B1 hotspots	STAU2	No	NO	NA	NA		No
ENSG00000040341.18;SE:chr8:73688813-73709032:73709162-73738284:-	SE	1.60001e-22	4.98645e-19	0.116047	t(11;14)	STAU2	No	NO	NA	NA		No
ENSG00000040341.18;SE:chr8:73688813-73709032:73709162-73738284:-	SE	1.14348e-06	0.000133526	0.12567	t(14;16)	STAU2	No	NO	NA	NA		No
ENSG00000040341.18;SE:chr8:73688813-73709032:73709177-73738284:-	SE	0.000213565	0.00871558	-0.145449	SF3B1 hotspots	STAU2	No	NO	NA	NA		No
ENSG00000040531.16;AF:chr17:3636459:3636708-3637107:3636726:3636831-3637107:+	AF	0.00862494	0.122005	0.164147	SF3B1 hotspots	CTNS	No	NO	NA	NA		No
ENSG00000040933.16;AL:chr2:98577143-98581576:98581821:98577143-98587476:98587573:+	AL	8.54916e-14	7.28503e-11	0.118076	t(11;14)	INPP4A	No	NO	No	No		No
ENSG00000042088.14;AL:chr14:89956278-89956578:89957187:89956278-89963108:89963569:+	AL	0.0284559	0.252651	-0.226541	SF3B1 hotspots	TDP1	No	NO	NA	NA		No
ENSG00000042088.14;SE:chr14:89955970-89956578:89956800-89963108:+	SE	0.0228194	0.222963	-0.183428	SF3B1 hotspots	TDP1	No	NO	NA	NA		No
ENSG00000042429.12;A3:chr11:93801972-93807501:93801972-93807518:+	A3	0.00444171	0.0786699	-0.114432	SF3B1 hotspots	MED17	No	NO	NA	NA		No
ENSG00000046653.15;AF:chrX:13785808-13938327:13938415:13785808-13938507:13938638:-	AF	2.07708e-06	0.000218655	-0.192717	t(14;16)	GPM6B	No	NO	NA	NA		No
ENSG00000047249.18;AF:chr8:53841725-53842504:53842899:53841725-53843034:53843259:-	AF	0.0322176	0.271686	-0.288305	SF3B1	ATP6V1H	No	NO	NA	NA		No
ENSG00000047315.17;SE:chr4:56986426-56990748:56990898-56994404:+	SE	0.026772	0.243785	-0.129884	SF3B1	POLR2B	No	NO	NA	NA		No
ENSG00000047315.17;SE:chr4:56986426-56990748:56990898-56994404:+	SE	0.0221121	0.218914	0.125979	SF3B1 hotspots	POLR2B	No	NO	NA	NA		No
ENSG00000047346.12;SE:chr15:52584944-52587056:52587219-52593578:-	SE	0.0369423	0.293672	0.18302	SF3B1	FAM214A	No	NO	NA	NA		No
ENSG00000047346.12;SE:chr15:52584944-52587056:52587219-52593578:-	SE	0.0279279	0.249905	0.237979	SF3B1 hotspots	FAM214A	No	NO	NA	NA		No
ENSG00000047346.12;SE:chr15:52584944-52587056:52587219-52593578:-	SE	2.31906e-06	0.000239361	0.103874	t(11;14)	FAM214A	No	NO	NA	NA		No
ENSG00000048162.21;AL:chr5:176384643:176385327-176386840:176385941:176386019-176386840:-	AL	0.0367525	0.292931	0.162098	SF3B1	NOP16	No	NO	NA	NA		No
ENSG00000048405.10;AL:chr7:127346790:127348043-127373342:127370043:127371814-127373342:-	AL	0.000514223	0.0169049	0.127331	SF3B1 hotspots	ZNF800	No	NO	NA	NA		No
ENSG00000048740.18;AF:chr10:11005321:11005440-11165486:11165140:11165317-11165486:+	AF	0.0331678	0.276172	-0.530443	SF3B1 hotspots	CELF2	No	NO	NA	NA		No
ENSG00000048740.18;AF:chr10:11005335:11005440-11165486:11165140:11165317-11165486:+	AF	0.0381468	0.299053	-0.324354	SF3B1 hotspots	CELF2	No	NO	NA	NA		No
ENSG00000048740.18;AF:chr10:11017930:11018163-11165486:11165030:11165317-11165486:+	AF	0.00041248	0.0143358	-0.116843	1q_amplification	CELF2	No	NO	NA	NA		No
ENSG00000048740.18;AF:chr10:11017930:11018163-11165486:11165030:11165317-11165486:+	AF	9.78061e-12	5.2592e-09	-0.229113	t(4;14)	CELF2	No	NO	NA	NA		No
ENSG00000049323.16;SE:chr2:33315269-33342838:33342963-33347367:+	SE	4.47616e-07	6.09195e-05	0.103877	Biallelic TP53	LTBP1	No	NO	NA	NA		No
ENSG00000049860.14;AF:chr5:74640023:74640558-74689328:74685196:74685559-74689328:+	AF	1.55327e-07	2.48007e-05	-0.404895	t(14;16)	HEXB	Yes	NO	NA	NA		No
ENSG00000050426.16;AF:chr12:51048338:51048478-51056350:51055699:51056245-51056350:+	AF	9.98764e-08	1.70094e-05	0.218523	1q_amplification	LETMD1	No	NO	NA	NA		No
ENSG00000051382.9;SE:chr3:138759359-138770051:138770117-138796463:-	SE	0.0400817	0.307351	0.223563	SF3B1 hotspots	PIK3CB	No	NO	Yes	No		No
ENSG00000051523.11;AF:chr16:88648114-88650253:88650314:88648114-88650956:88651031:-	AF	0.00185202	0.0429684	-0.114959	t(14;16)	CYBA	No	NO	NA	NA		No
ENSG00000051825.15;A5:chr12:123161383-123162115:123161383-123163014:-	A5	0.0200425	0.206451	-0.191014	SF3B1 hotspots	MPHOSPH9	No	NO	NA	NA		No
ENSG00000052723.12;A5:chr1:114779284-114780110:114779284-114780449:-	A5	0.0441812	0.322982	0.100256	Biallelic TP53	SIKE1	No	NO	NA	NA		No
ENSG00000052723.12;A5:chr1:114779284-114780110:114779284-114780449:-	A5	0.00363874	0.0687159	0.110233	t(14;16)	SIKE1	No	NO	NA	NA		No
ENSG00000052723.12;A5:chr1:114779284-114780110:114779284-114780449:-	A5	0.0252642	0.235741	0.110903	t(4;14)+DIS3	SIKE1	No	NO	NA	NA		No
ENSG00000054611.14;SE:chr22:46793841-46797444:46797620-46878653:+	SE	0.000813375	0.0236695	0.113003	1q_amplification	TBC1D22A	No	NO	NA	NA		No
ENSG00000054654.19;A3:chr14:64220637-64221534:64220637-64221576:+	A3	3.24038e-11	1.51907e-08	0.187592	t(14;16)	SYNE2	No	NO	NA	NA		No
ENSG00000054654.19;SE:chr14:64081580-64087419:64087487-64087671:+	SE	0.0170732	0.187162	-0.10266	Biallelic TP53	SYNE2	No	NO	NA	NA		No
ENSG00000055917.15;SE:chr2:20318645-20326261:20326385-20327310:-	SE	1.29783e-11	6.76865e-09	0.13046	1q_amplification	PUM2	No	NO	NA	NA		No
ENSG00000055950.16;AL:chr10:100977821:100979372-100983755:100981377:100981543-100983755:-	AL	0.00484879	0.0834076	0.110845	t(14;16)	MRPL43	No	NO	NA	NA		No
ENSG00000055950.16;SE:chr10:100983817-100984034:100984074-100986749:-	SE	0.0107522	0.140661	-0.101953	SF3B1	MRPL43	No	NO	NA	NA		No
ENSG00000056736.10;RI:chr3:53857616:53857690-53858719:53858818:+	RI	0.00594118	0.0955869	-0.108606	Biallelic TENT5C	IL17RB	No	NO	NA	NA		No
ENSG00000057608.17;A3:chr10:5766638-5768213:5766295-5768213:-	A3	0.00131281	0.0335771	0.138553	1q_amplification	GDI2	No	NO	NA	NA		No
ENSG00000057608.17;A3:chr10:5766638-5768213:5766295-5768213:-	A3	0.00722086	0.108744	-0.174753	SF3B1 hotspots	GDI2	No	NO	NA	NA		No
ENSG00000057608.17;A3:chr10:5766638-5768213:5766295-5768213:-	A3	1.27839e-05	0.000958821	0.108005	t(4;14)	GDI2	No	NO	NA	NA		No
ENSG00000057935.14;A3:chr2:42697834-42704194:42697834-42704197:+	A3	0.024219	0.230444	-0.138727	SF3B1 hotspots	MTA3	No	NO	NA	NA		No
ENSG00000058272.19;MX:chr12:79798584-79805592:79805768-79807226:79798584-79806166:79806333-79807226:-	MX	1.49592e-06	0.000167117	-0.183704	1q_amplification	PPP1R12A	No	NO	NA	NA		No
ENSG00000058272.19;MX:chr12:79798584-79805592:79805768-79807226:79798584-79806166:79806333-79807226:-	MX	4.18694e-10	1.46202e-07	-0.138815	1q_gain	PPP1R12A	No	NO	NA	NA		No
ENSG00000058272.19;MX:chr12:79798584-79805592:79805768-79807226:79798584-79806166:79806333-79807226:-	MX	1.10253e-05	0.000849153	0.472626	SF3B1 hotspots	PPP1R12A	No	NO	NA	NA		No
ENSG00000058799.15;SE:chr1:53852270-53855001:53855051-53860056:-	SE	4.67677e-32	2.73093e-28	0.103353	HyperDiploid	YIPF1	No	NO	NA	NA		No
ENSG00000058799.15;SE:chr1:53852270-53855001:53855051-53860056:-	SE	0.03713	0.294519	-0.118193	SF3B1	YIPF1	No	NO	NA	NA		No
ENSG00000058799.15;SE:chr1:53852270-53855001:53855051-53860056:-	SE	5.91285e-31	3.29106e-27	-0.121977	t(11;14)	YIPF1	Yes	NO	NA	NA		No
ENSG00000058799.15;SE:chr1:53852270-53855001:53855051-53860056:-	SE	1.77217e-24	6.55395e-21	-0.140271	t(4;14)	YIPF1	Yes	NO	NA	NA		No
ENSG00000058799.15;SE:chr1:53883276-53888907:53888986-53889713:-	SE	7.55422e-39	5.53827e-35	-0.107785	t(11;14)	YIPF1	Yes	NO	NA	NA		No
ENSG00000059377.18;AL:chr7:139787426-139789264:139789622:139787426-139797210:139797483:+	AL	0.0192811	0.201673	-0.120271	t(14;16)	TBXAS1	No	NO	NA	NA		No
ENSG00000059377.18;AL:chr7:139787426-139789264:139789622:139787426-139797210:139797484:+	AL	0.00990595	0.133476	-0.119359	1q_amplification	TBXAS1	No	NO	NA	NA		No
ENSG00000059377.18;AL:chr7:139787426-139789264:139789622:139787426-139797210:139797484:+	AL	4.35795e-05	0.00253995	-0.216993	Biallelic DIS3	TBXAS1	No	NO	NA	NA		No
ENSG00000059377.18;AL:chr7:139787426-139789264:139789622:139787426-139797210:139797484:+	AL	0.000216704	0.00881137	-0.127711	DIS3	TBXAS1	No	NO	NA	NA		No
ENSG00000059377.18;AL:chr7:139787426-139789264:139789622:139787426-139797210:139797484:+	AL	2.98106e-21	7.98894e-18	0.211678	HyperDiploid	TBXAS1	No	NO	NA	NA		No
ENSG00000059377.18;AL:chr7:139787426-139789264:139789622:139787426-139797210:139797484:+	AL	1.97417e-12	1.25927e-09	-0.232346	t(11;14)	TBXAS1	No	NO	NA	NA		Yes
ENSG00000059377.18;AL:chr7:139787426-139789264:139789622:139787426-139797210:139797484:+	AL	0.000186376	0.00786155	-0.194018	t(14;16)	TBXAS1	No	NO	NA	NA		Yes
ENSG00000059377.18;AL:chr7:139787426-139789264:139789622:139787426-139797210:139797484:+	AL	7.61783e-06	0.000630882	-0.171426	t(4;14)	TBXAS1	No	NO	NA	NA		Yes
ENSG00000060642.11;A5:chr1:26788819-26790759:26788268-26790759:+	A5	0.000134103	0.00610271	-0.106725	1q_amplification	PIGV	No	NO	NA	NA		No
ENSG00000060642.11;A5:chr1:26788819-26790759:26788268-26790759:+	A5	1.40915e-06	0.000159251	-0.144316	Biallelic DIS3	PIGV	No	NO	NA	NA		No
ENSG00000060642.11;A5:chr1:26788819-26790759:26788268-26790759:+	A5	0.00167383	0.0399405	-0.151789	t(4;14)+DIS3	PIGV	No	NO	NA	NA		No
ENSG00000060971.19;AF:chr3:38132005-38133491:38133582:38132005-38133952:38134467:-	AF	0.00554117	0.0912634	0.115514	1q_amplification	ACAA1	No	NO	NA	NA		No
ENSG00000061676.15;SE:chr2:183023916-183024978:183024995-183037992:-	SE	0.0207042	0.210541	-0.111337	1q_gain	NCKAP1	No	NO	NA	NA		No
ENSG00000062194.16;SE:chr5:57214193-57221376:57221396-57230846:+	SE	0.000805009	0.0234926	-0.12333	SF3B1 hotspots	GPBP1	No	NO	NA	NA		No
ENSG00000063176.16;A5:chr19:48619689-48620402:48619543-48620402:+	A5	0.00477089	0.0825008	0.256265	SF3B1 hotspots	SPHK2	No	NO	NA	NA		No
ENSG00000063176.16;A5:chr19:48624855-48625891:48624430-48625891:+	A5	0.0133522	0.160786	0.513811	SF3B1 hotspots	SPHK2	No	NO	NA	NA		No
ENSG00000063601.17;SE:chrX:150699300-150712342:150712365-150718625:+	SE	0.0149343	0.172398	-0.127853	SF3B1 hotspots	MTMR1	No	NO	NA	NA		No
ENSG00000063854.13;AF:chr16:1823037-1826712:1826802:1823037-1826941:1827157:-	AF	0.0019892	0.0452102	0.332366	SF3B1	HAGH	No	NO	NA	NA		No
ENSG00000063854.13;SE:chr16:1823037-1826507:1826602-1826712:-	SE	0.0193324	0.202002	0.136005	SF3B1 hotspots	HAGH	No	NO	NA	NA		No
ENSG00000063978.16;AF:chr4:2468729:2468927-2490337:2469068:2469258-2490337:+	AF	0.00403654	0.0737268	0.359608	SF3B1	RNF4	No	NO	NA	NA		No
ENSG00000063978.16;AF:chr4:2468729:2468927-2490337:2469107:2469258-2490337:+	AF	0.0178547	0.192375	-0.450885	SF3B1 hotspots	RNF4	No	NO	NA	NA		No
ENSG00000064115.11;AL:chr12:26975496:26975658-26980566:26976262:26976357-26980566:-	AL	0.0016541	0.0396244	0.215424	t(14;16)	TM7SF3	No	NO	NA	NA		No
ENSG00000064115.11;AL:chr12:26975496:26975658-26980566:26976262:26976357-26980566:-	AL	2.78985e-05	0.00178498	0.167247	t(4;14)	TM7SF3	No	NO	NA	NA		No
ENSG00000064225.12;AF:chr3:98732255:98732532-98768430:98763321:98763431-98768430:+	AF	0.00688548	0.105414	0.260685	Biallelic TP53	ST3GAL6	No	NO	NA	NA		No
ENSG00000064225.12;AF:chr3:98732266:98732532-98768430:98763348:98763439-98768430:+	AF	0.0301577	0.261277	0.103858	t(14;16)	ST3GAL6	No	NO	NA	NA		No
ENSG00000064225.12;AF:chr3:98732704:98733011-98768430:98763321:98763431-98768430:+	AF	4.67999e-08	8.88242e-06	-0.107283	HyperDiploid	ST3GAL6	No	NO	NA	NA		No
ENSG00000064225.12;AF:chr3:98732704:98733011-98768430:98763321:98763431-98768430:+	AF	9.50604e-10	3.00934e-07	0.155927	t(11;14)	ST3GAL6	No	NO	NA	NA		No
ENSG00000064225.12;AF:chr3:98732704:98733011-98768430:98763321:98763431-98768430:+	AF	0.000170384	0.0073295	0.176413	t(14;16)	ST3GAL6	No	NO	NA	NA		No
ENSG00000064225.12;AF:chr3:98732704:98733011-98768430:98763348:98763439-98768430:+	AF	2.32084e-11	1.137e-08	-0.14819	HyperDiploid	ST3GAL6	No	NO	NA	NA		No
ENSG00000064225.12;AF:chr3:98732704:98733011-98768430:98763348:98763439-98768430:+	AF	1.25494e-09	3.82439e-07	0.178334	t(11;14)	ST3GAL6	No	NO	NA	NA		Yes
ENSG00000064225.12;AF:chr3:98732704:98733011-98768430:98763348:98763439-98768430:+	AF	1.89446e-05	0.00131164	0.269606	t(14;16)	ST3GAL6	No	NO	NA	NA		Yes
ENSG00000064225.12;AF:chr3:98732704:98733011-98768430:98763348:98763439-98768430:+	AF	0.000830007	0.0240303	0.102679	t(4;14)	ST3GAL6	No	NO	NA	NA		Yes
ENSG00000064225.12;AL:chr3:98773983-98782207:98782460:98773983-98783563:98783739:+	AL	0.016441	0.182784	-0.110009	SF3B1 hotspots	ST3GAL6	No	NO	NA	NA		No
ENSG00000064490.14;A3:chr19:19197046-19197186:19197046-19197521:+	A3	0.00623614	0.0986886	0.106216	SF3B1	RFXANK	No	NO	NA	NA		No
ENSG00000064601.19;A5:chr20:45891425-45891569:45891379-45891569:+	A5	0.00109575	0.0294285	-0.118944	DIS3	CTSA	No	NO	NA	NA		No
ENSG00000064607.17;AL:chr19:18990888:18991149-18993638:18991268:18991742-18993638:-	AL	0.0206935	0.210475	0.251257	SF3B1 hotspots	SUGP2	No	NO	NA	NA		No
ENSG00000064607.17;AL:chr19:18990893:18991149-18994366:18992367:18993740-18994366:-	AL	0.00480612	0.0829229	-0.109109	Biallelic DIS3	SUGP2	No	NO	NA	NA		No
ENSG00000064763.11;SE:chr12:29149407-29270412:29270638-29293300:+	SE	6.56106e-07	8.39732e-05	0.20416	Biallelic DIS3	FAR2	No	NO	NA	NA		No
ENSG00000064787.13;MX:chr20:53953695-53966906:53967073-53985287:53953695-53975389:53975430-53985287:-	MX	0.00257021	0.0540942	-0.186778	t(14;16)	BCAS1	No	NO	NA	NA		No
ENSG00000064787.13;SE:chr20:53985499-53992512:53992646-53995012:-	SE	5.13797e-06	0.00045916	-0.268217	t(14;16)	BCAS1	No	NO	NA	NA		No
ENSG00000065029.15;AF:chr6:35258909:35259386-35281056:35259604:35259727-35281056:+	AF	0.00179808	0.0420753	0.305544	SF3B1 hotspots	ZNF76	No	NO	NA	NA		No
ENSG00000065029.15;AF:chr6:35259604:35259727-35281056:35259735:35259841-35281056:+	AF	0.0123841	0.153606	-0.115506	SF3B1 hotspots	ZNF76	No	NO	NA	NA		No
ENSG00000065150.21;SE:chr13:97969830-97975891:97975997-97976693:+	SE	4.78152e-05	0.00272916	0.128836	Biallelic DIS3	IPO5	No	NO	NA	NA		No
ENSG00000065150.21;SE:chr13:97969830-97975891:97975997-97976693:+	SE	0.0307023	0.264098	0.274549	SF3B1 hotspots	IPO5	No	NO	NA	NA		No
ENSG00000065150.21;SE:chr13:97969830-97975891:97975997-97976693:+	SE	0.0244098	0.231453	0.134981	t(4;14)+DIS3	IPO5	No	NO	NA	NA		No
ENSG00000065357.20;RI:chr12:55939415:55939529-55940082:55940433:+	RI	4.85702e-05	0.00276158	0.127747	t(11;14)	DGKA	No	NO	NA	NA		No
ENSG00000065357.20;RI:chr12:55939415:55939529-55940314:55940433:+	RI	2.20418e-05	0.00148218	0.105848	t(11;14)	DGKA	No	NO	NA	NA		No
ENSG00000065357.20;RI:chr12:55939415:55940170-55940314:55940433:+	RI	0.00993973	0.133735	0.272698	SF3B1 hotspots	DGKA	No	NO	NA	NA		No
ENSG00000065518.8;AF:chr3:120596347:120596539-120602208:120600950:120601257-120602208:+	AF	1.30599e-05	0.000975079	0.114624	t(11;14)	NDUFB4	No	NO	NA	NA		No
ENSG00000065802.12;SE:chr2:238427119-238433554:238433695-238435711:+	SE	0.00156605	0.0381064	0.116774	1q_amplification	ASB1	No	NO	NA	NA		No
ENSG00000065802.12;SE:chr2:238433695-238435711:238436013-238444342:+	SE	3.83226e-06	0.000361405	0.130934	1q_amplification	ASB1	No	NO	NA	NA		No
ENSG00000065882.16;SE:chr4:38049898-38053106:38053225-38054199:+	SE	0.00849026	0.120796	-0.107893	1q_amplification	TBC1D1	No	NO	NA	NA		No
ENSG00000065882.16;SE:chr4:38049898-38053106:38053225-38054199:+	SE	8.57542e-09	2.04637e-06	0.118036	HyperDiploid	TBC1D1	No	NO	NA	NA		No
ENSG00000065882.16;SE:chr4:38049898-38053106:38053225-38054199:+	SE	3.18338e-06	0.000310396	-0.105078	t(11;14)	TBC1D1	No	NO	NA	NA		No
ENSG00000065882.16;SE:chr4:38049898-38053106:38053225-38054199:+	SE	0.0044412	0.0786632	-0.118405	t(14;16)	TBC1D1	No	NO	NA	NA		No
ENSG00000066044.15;AF:chr19:7991831-8002052:8002203:7991831-8005495:8005641:-	AF	0.0239367	0.229019	-0.454393	SF3B1 hotspots	ELAVL1	No	NO	NA	NA		No
ENSG00000066117.15;AL:chr12:50099565-50099800:50099844:50099565-50100054:50100318:+	AL	0.0400936	0.307353	0.100118	t(4;14)+DIS3	SMARCD1	No	NO	No	No		No
ENSG00000066136.20;A3:chr1:40769415-40770397:40769415-40770712:+	A3	0.0194661	0.202845	0.108995	Biallelic TP53	NFYC	No	NO	NA	NA		No
ENSG00000066136.20;AF:chr1:40691648:40691867-40738836:40692290:40692347-40738836:+	AF	0.0197655	0.204704	0.226486	SF3B1 hotspots	NFYC	No	NO	NA	NA		No
ENSG00000066136.20;AF:chr1:40691686:40691867-40738836:40692290:40692347-40738836:+	AF	0.0406728	0.309805	0.153422	SF3B1	NFYC	No	NO	NA	NA		No
ENSG00000066136.20;AF:chr1:40691716:40691867-40738836:40692290:40692347-40738836:+	AF	0.0196019	0.203681	0.23521	SF3B1 hotspots	NFYC	No	NO	NA	NA		No
ENSG00000066136.20;AF:chr1:40692290:40692347-40738836:40709357:40709616-40738836:+	AF	0.00443027	0.0785342	-0.112694	Biallelic TP53	NFYC	No	NO	NA	NA		No
ENSG00000066322.15;AF:chr1:43365623-43366268:43366587:43365623-43367486:43367738:-	AF	0.0183308	0.195508	-0.130464	SF3B1	ELOVL1	No	NO	NA	NA		No
ENSG00000066322.15;AF:chr1:43365623-43366268:43366587:43365623-43367915:43367965:-	AF	0.0160112	0.179951	-0.198949	SF3B1	ELOVL1	No	NO	NA	NA		No
ENSG00000066322.15;AF:chr1:43365623-43366268:43366587:43365623-43367915:43368007:-	AF	0.00200536	0.0454656	-0.263393	SF3B1	ELOVL1	No	NO	NA	NA		No
ENSG00000066322.15;AF:chr1:43365623-43367486:43367738:43365623-43367915:43368007:-	AF	0.046607	0.331134	-0.16654	SF3B1	ELOVL1	No	NO	NA	NA		No
ENSG00000066855.16;AL:chr8:65719481-65720404:65720596:65719481-65770947:65771261:+	AL	0.0284212	0.252479	-0.200014	SF3B1	MTFR1	No	NO	NA	NA		No
ENSG00000066855.16;AL:chr8:65719481-65725316:65725600:65719481-65770947:65771261:+	AL	0.0123311	0.153182	-0.123469	SF3B1	MTFR1	No	NO	NA	NA		No
ENSG00000066926.12;A3:chr18:57571603-57573246:57571540-57573246:-	A3	0.00227065	0.049644	0.1703	t(4;14)+DIS3	FECH	No	NO	NA	NA		No
ENSG00000066933.16;AF:chr15:72032588-72045724:72046636:72032588-72117680:72117999:-	AF	0.0460195	0.328987	0.24114	SF3B1 hotspots	MYO9A	No	NO	NA	NA		No
ENSG00000067064.11;A3:chr10:1044171-1048864:1043393-1048864:-	A3	0.0146056	0.170042	-0.273418	SF3B1 hotspots	IDI1	No	NO	NA	NA		No
ENSG00000067064.11;AF:chr10:1043393-1048264:1048397:1043393-1048864:1049103:-	AF	0.0125732	0.155045	-0.248218	SF3B1 hotspots	IDI1	No	NO	NA	NA		No
ENSG00000067064.11;RI:chr10:1043301:1043393-1043999:1044171:-	RI	0.00628409	0.0992116	-0.128882	SF3B1 hotspots	IDI1	No	NO	NA	NA		No
ENSG00000067066.17;AF:chr2:230462435:230462518-230466301:230463618:230464150-230466301:+	AF	0.00846698	0.120592	-0.104625	t(14;16)	SP100	No	NO	NA	NA		No
ENSG00000067208.14;SE:chr1:92636336-92663420:92663452-92665939:-	SE	0.00126368	0.032682	-0.108307	Biallelic DIS3	EVI5	No	NO	NA	NA		No
ENSG00000067208.14;SE:chr1:92636336-92663420:92663452-92665939:-	SE	0.0212279	0.213719	-0.10682	t(4;14)+DIS3	EVI5	No	NO	NA	NA		No
ENSG00000067221.14;SE:chr15:73984130-73984659:73984871-73985318:-	SE	0.0351739	0.285912	0.109435	Biallelic DIS3	STOML1	No	NO	NA	NA		No
ENSG00000067221.14;SE:chr15:73984130-73984659:73984871-73985318:-	SE	0.00498465	0.0849284	0.105376	DIS3	STOML1	No	NO	NA	NA		No
ENSG00000067225.18;A5:chr15:72200655-72202454:72200655-72203022:-	A5	1.24525e-18	2.36572e-15	0.122235	HyperDiploid	PKM	No	NO	NA	NA		No
ENSG00000067225.18;A5:chr15:72200655-72202454:72200655-72203022:-	A5	2.23592e-22	6.90362e-19	-0.163457	t(11;14)	PKM	No	NO	NA	NA		No
ENSG00000067225.18;A5:chr15:72200655-72202454:72200655-72203022:-	A5	1.54514e-10	6.07908e-08	-0.128693	t(4;14)	PKM	No	NO	NA	NA		No
ENSG00000067225.18;AF:chr15:72219110-72229547:72229722:72219110-72231116:72231386:-	AF	1.54295e-05	0.00111257	-0.185468	Biallelic TENT5C	PKM	No	NO	NA	NA		No
ENSG00000067225.18;AF:chr15:72219110-72229547:72229722:72219110-72231116:72231386:-	AF	1.45517e-06	0.000163321	0.123969	t(4;14)	PKM	No	NO	NA	NA		No
ENSG00000067365.15;AL:chr16:8644725-8645908:8646027:8644725-8646108:8646222:+	AL	0.000892632	0.0253567	-0.103468	t(4;14)	METTL22	No	NO	NA	NA		No
ENSG00000067900.8;SE:chr18:20960206-20960663:20960711-20966917:-	SE	0.00160329	0.0387368	-0.155949	t(14;16)	ROCK1	No	NO	NA	NA		No
ENSG00000067955.15;AF:chr16:67028984:67029027-67029727:67029149:67029485-67029727:+	AF	0.0238687	0.228663	-0.118537	Biallelic DIS3	CBFB	No	NO	No	Yes		No
ENSG00000068028.17;AF:chr3:50338011-50338143:50338233:50338011-50340556:50340980:-	AF	0.000383364	0.0135757	0.107741	1q_amplification	RASSF1	No	NO	NA	NA		No
ENSG00000068120.15;A3:chr17:42562219-42562356:42562219-42562612:+	A3	0.00344865	0.0662997	-0.200331	SF3B1 hotspots	COASY	No	NO	NA	NA		No
ENSG00000068137.15;A5:chr17:42670705-42670994:42670705-42671003:-	A5	0.0223953	0.220554	-0.14182	SF3B1 hotspots	PLEKHH3	No	NO	NA	NA		No
ENSG00000068305.17;AF:chr15:99565417:99565669-99598430:99565980:99566104-99598430:+	AF	0.000106498	0.00511048	-0.136386	t(4;14)+DIS3	MEF2A	No	NO	NA	NA		No
ENSG00000068745.15;MX:chr3:48694240-48694459:48694525-48695090:48694240-48694694:48694824-48695090:-	MX	0.00508886	0.0861376	-0.110042	Biallelic TENT5C	IP6K2	No	NO	NA	NA		No
ENSG00000069345.12;A3:chr16:46971659-46971896:46971572-46971896:-	A3	0.0053723	0.0893603	-0.110906	t(14;16)	DNAJA2	No	NO	NA	NA		No
ENSG00000069399.15;AF:chr19:44747705:44748128-44751227:44748708:44749046-44751227:+	AF	9.94202e-09	2.32645e-06	-0.10014	t(4;14)+DIS3	BCL3	No	NO	No	No		No
ENSG00000069424.15;AF:chr1:5992262:5992788-6040517:6026276:6026445-6040517:+	AF	0.0399409	0.306783	0.164689	SF3B1 hotspots	KCNAB2	No	NO	NA	NA		No
ENSG00000069424.15;AF:chr1:5992685:5992788-6040517:6026163:6026445-6040517:+	AF	0.0372271	0.294978	-0.330149	SF3B1	KCNAB2	No	NO	NA	NA		No
ENSG00000069943.10;SE:chr15:55319413-55327531:55327635-55329724:+	SE	3.2441e-07	4.63783e-05	0.121903	t(11;14)	PIGB	No	NO	NA	NA		No
ENSG00000070081.17;AF:chr11:17276739:17276828-17282789:17276984:17277095-17282789:+	AF	4.10174e-14	3.72609e-11	0.105691	t(11;14)	NUCB2	No	NO	NA	NA		No
ENSG00000070081.17;AF:chr11:17276739:17276828-17282789:17276984:17277095-17282789:+	AF	2.04085e-05	0.00139392	0.101692	t(14;16)	NUCB2	No	NO	NA	NA		No
ENSG00000070081.17;AF:chr11:17276739:17276828-17282789:17277023:17277095-17282789:+	AF	9.89e-05	0.00482107	0.133122	Biallelic DIS3	NUCB2	No	NO	NA	NA		No
ENSG00000070081.17;AF:chr11:17276739:17276828-17282789:17277023:17277095-17282789:+	AF	1.92081e-07	2.95987e-05	-0.26935	Biallelic TENT5C	NUCB2	No	NO	NA	NA		No
ENSG00000070081.17;AF:chr11:17276739:17276828-17282789:17277023:17277095-17282789:+	AF	1.13878e-12	7.68213e-10	-0.155238	HyperDiploid	NUCB2	No	NO	NA	NA		No
ENSG00000070081.17;AF:chr11:17276739:17276828-17282789:17277023:17277095-17282789:+	AF	7.08965e-20	1.61185e-16	0.193688	t(11;14)	NUCB2	No	NO	NA	NA		Yes
ENSG00000070081.17;AF:chr11:17276739:17276828-17282789:17277023:17277095-17282789:+	AF	0.000241978	0.00957292	0.169042	t(14;16)	NUCB2	No	NO	NA	NA		Yes
ENSG00000070081.17;AF:chr11:17276739:17276828-17282789:17277023:17277095-17282789:+	AF	6.84076e-07	8.68848e-05	0.145535	t(4;14)	NUCB2	No	NO	NA	NA		Yes
ENSG00000070081.17;AF:chr11:17276741:17276828-17282789:17277023:17277095-17282789:+	AF	0.00119176	0.0313142	0.131392	Biallelic DIS3	NUCB2	No	NO	NA	NA		No
ENSG00000070081.17;AF:chr11:17276741:17276828-17282789:17277023:17277095-17282789:+	AF	0.00923943	0.127562	-0.136021	Biallelic TENT5C	NUCB2	No	NO	NA	NA		No
ENSG00000070081.17;AF:chr11:17276741:17276828-17282789:17277023:17277095-17282789:+	AF	3.55834e-12	2.12481e-09	-0.144978	HyperDiploid	NUCB2	No	NO	NA	NA		No
ENSG00000070081.17;AF:chr11:17276741:17276828-17282789:17277023:17277095-17282789:+	AF	2.47992e-12	1.53825e-09	0.171643	t(11;14)	NUCB2	No	NO	NA	NA		Yes
ENSG00000070081.17;AF:chr11:17276741:17276828-17282789:17277023:17277095-17282789:+	AF	0.0124271	0.153915	0.125332	t(14;16)	NUCB2	No	NO	NA	NA		Yes
ENSG00000070081.17;AF:chr11:17276741:17276828-17282789:17277023:17277095-17282789:+	AF	4.42328e-05	0.00256973	0.124524	t(4;14)	NUCB2	No	NO	NA	NA		Yes
ENSG00000070081.17;SE:chr11:17312120-17315386:17315475-17330127:+	SE	0.00614333	0.0977226	0.125475	Biallelic TENT5C	NUCB2	No	NO	NA	NA		No
ENSG00000070614.15;AF:chr5:150485818:150486003-150520868:150497778:150497979-150520868:+	AF	0.0434404	0.32045	-0.118285	t(4;14)+DIS3	NDST1	No	NO	NA	NA		No
ENSG00000070669.17;AF:chr7:97869813-97872041:97872165:97869813-97872351:97872436:-	AF	0.0130825	0.158802	-0.170552	SF3B1	ASNS	No	NO	NA	NA		No
ENSG00000071051.14;SE:chr2:105855289-105881328:105882049-105892982:+	SE	0.0191534	0.200895	0.12645	SF3B1 hotspots	NCK2	No	NO	NA	NA		No
ENSG00000071082.11;AL:chr2:101006071-101006350:101007267:101006071-101023625:101024032:+	AL	0.0230643	0.224361	0.181473	SF3B1 hotspots	RPL31	No	NO	NA	NA		No
ENSG00000071082.11;AL:chr2:101006071-101017889:101018289:101006071-101018998:101019728:+	AL	1.27445e-05	0.000956561	-0.13398	1q_amplification	RPL31	No	NO	NA	NA		No
ENSG00000071082.11;AL:chr2:101006071-101017889:101018289:101006071-101018998:101019728:+	AL	0.000820081	0.0238176	-0.107631	Biallelic DIS3	RPL31	No	NO	NA	NA		No
ENSG00000071462.12;MX:chr7:73686900-73686999:73687095-73692596:73686900-73690916:73691012-73692596:+	MX	0.00803453	0.11653	0.342494	SF3B1 hotspots	BUD23	No	NO	NA	NA		No
ENSG00000071564.17;A3:chr19:1610500-1611704:1609599-1611704:-	A3	0.00192028	0.0440934	0.10127	Biallelic TENT5C	TCF3	No	NO	No	Yes		No
ENSG00000071564.17;AF:chr19:1650287-1651050:1651356:1650287-1652300:1652604:-	AF	1.93614e-09	5.58822e-07	-0.113258	t(11;14)	TCF3	No	NO	No	Yes		No
ENSG00000071564.17;AF:chr19:1650287-1651050:1651356:1650287-1652300:1652604:-	AF	0.000764543	0.0226194	-0.13243	t(4;14)+DIS3	TCF3	No	NO	No	Yes		No
ENSG00000071655.18;AF:chr19:1585214-1591985:1592392:1585214-1592618:1592801:-	AF	0.0142186	0.167168	-0.148899	t(4;14)+DIS3	MBD3	No	NO	NA	NA		No
ENSG00000071889.17;SE:chrX:154508347-154508474:154508652-154511848:-	SE	0.0170365	0.186907	-0.196172	SF3B1	FAM3A	No	NO	NA	NA		No
ENSG00000071889.17;SE:chrX:154508347-154508474:154508652-154511848:-	SE	0.00339959	0.0656517	-0.137967	t(4;14)+DIS3	FAM3A	No	NO	NA	NA		No
ENSG00000071994.11;AL:chr6:170580093:170580105-170583057:170581745:170582265-170583057:-	AL	0.0068826	0.105388	-0.143259	SF3B1 hotspots	PDCD2	No	NO	NA	NA		No
ENSG00000072310.17;SE:chr17:17820521-17823518:17823607-17836727:-	SE	0.00624498	0.0987812	-0.17136	t(14;16)	SREBF1	No	NO	NA	NA		No
ENSG00000072310.17;SE:chr17:17820521-17823518:17823607-17836727:-	SE	5.39967e-05	0.00299631	0.161524	t(4;14)	SREBF1	No	NO	NA	NA		No
ENSG00000072310.17;SE:chr17:17820521-17823518:17823607-17836727:-	SE	0.0186452	0.197529	-0.181641	t(4;14)+DIS3	SREBF1	No	NO	NA	NA		No
ENSG00000072609.17;A3:chr12:132869834-132870724:132869798-132870724:-	A3	0.000774098	0.022831	0.127157	t(4;14)+DIS3	CHFR	No	NO	NA	NA		No
ENSG00000072609.17;MX:chr12:132861634-132862333:132862425-132870724:132861634-132869619:132869834-132870724:-	MX	0.00013207	0.00603465	-0.246323	t(4;14)+DIS3	CHFR	No	NO	NA	NA		No
ENSG00000072756.17;A3:chr3:3144710-3146416:3144710-3146430:+	A3	0.0497901	0.343276	-0.166276	SF3B1 hotspots	TRNT1	No	NO	NA	NA		No
ENSG00000072756.17;A5:chr3:3128018-3129014:3127289-3129014:+	A5	4.75643e-19	9.59484e-16	0.112278	t(11;14)	TRNT1	No	NO	NA	NA		No
ENSG00000072756.17;AF:chr3:3126948:3126990-3129014:3127020:3128018-3129014:+	AF	0.0218386	0.217331	-0.140231	SF3B1	TRNT1	No	NO	NA	NA		No
ENSG00000072756.17;AF:chr3:3126948:3126990-3129014:3127061:3127289-3129014:+	AF	0.0166235	0.184035	-0.133943	SF3B1	TRNT1	No	NO	NA	NA		No
ENSG00000072778.20;A3:chr17:7220197-7220464:7220197-7220604:+	A3	1.56735e-10	6.15483e-08	-0.136258	t(11;14)	ACADVL	No	NO	NA	NA		No
ENSG00000072786.13;SE:chr5:172045022-172045426:172045480-172052929:-	SE	0.0174066	0.189357	-0.119743	SF3B1 hotspots	STK10	No	NO	NA	NA		No
ENSG00000072803.17;AL:chr5:171861549:171864101-171868610:171867778:171868149-171868610:-	AL	0.000837492	0.0241974	0.102562	Biallelic TENT5C	FBXW11	No	NO	NA	NA		No
ENSG00000072849.11;AF:chr17:5485216-5486069:5486159:5485216-5486384:5486811:-	AF	1.28298e-08	2.90616e-06	-0.108254	t(4;14)	DERL2	No	NO	NA	NA		No
ENSG00000072849.11;AF:chr17:5485216-5486069:5486175:5485216-5486384:5486811:-	AF	0.000303664	0.0113831	0.1293	t(4;14)+DIS3	DERL2	No	NO	NA	NA		No
ENSG00000073060.16;A5:chr12:124778586-124782683:124778586-124786357:-	A5	0.0122393	0.152485	0.108968	Biallelic TP53	SCARB1	No	NO	NA	NA		No
ENSG00000073060.16;A5:chr12:124778586-124782683:124778586-124786357:-	A5	0.0295051	0.258057	0.288539	SF3B1 hotspots	SCARB1	No	NO	NA	NA		No
ENSG00000073060.16;RI:chr12:124782683:124782811-124786357:124786503:-	RI	0.00220082	0.0485664	0.124258	Biallelic TP53	SCARB1	No	NO	NA	NA		No
ENSG00000073060.16;RI:chr12:124782683:124782811-124786441:124786503:-	RI	0.000581386	0.0185109	0.174901	t(14;16)	SCARB1	No	NO	NA	NA		No
ENSG00000073584.20;A3:chr17:40632367-40635931:40631693-40635931:-	A3	0.0317712	0.269493	0.231509	SF3B1	SMARCE1	No	NO	Yes	Yes		No
ENSG00000073584.20;A3:chr17:40632367-40635931:40631693-40635931:-	A3	0.039524	0.304933	0.157204	t(4;14)+DIS3	SMARCE1	No	NO	Yes	Yes		No
ENSG00000073584.20;MX:chr17:40637572-40642455:40642559-40647773:40637572-40645796:40645847-40647773:-	MX	0.0222152	0.219541	0.242013	t(4;14)+DIS3	SMARCE1	No	NO	Yes	Yes		No
ENSG00000073584.20;RI:chr17:40631592:40631693-40635931:40636102:-	RI	0.0123182	0.153084	0.19977	t(4;14)+DIS3	SMARCE1	No	NO	Yes	Yes		No
ENSG00000073605.18;SE:chr17:39906271-39906961:39906987-39908958:-	SE	0.0488905	0.339905	0.286655	SF3B1 hotspots	GSDMB	No	NO	NA	NA		No
ENSG00000073849.15;SE:chr3:187038873-187042654:187043310-187051249:+	SE	1.19753e-06	0.000138881	0.19764	t(14;16)	ST6GAL1	No	NO	NA	NA		No
ENSG00000073921.18;A3:chr11:85990399-85996826:85990378-85996826:-	A3	0.0314861	0.268097	-0.184671	SF3B1 hotspots	PICALM	No	NO	No	No		No
ENSG00000074201.9;SE:chr11:77619695-77622500:77622673-77624963:-	SE	0.002707	0.0560614	0.176963	SF3B1	CLNS1A	No	NO	NA	NA		No
ENSG00000074603.19;AF:chr15:65512564-65515656:65517273:65512564-65517486:65517663:-	AF	0.0120738	0.151262	0.102145	Biallelic TP53	DPP8	No	NO	NA	NA		No
ENSG00000074657.14;AF:chr18:58862600:58863166-58865304:58863604:58863750-58865304:+	AF	0.00376606	0.0703669	-0.268188	t(4;14)+DIS3	ZNF532	No	NO	NA	NA		No
ENSG00000074657.14;AF:chr18:58862600:58863166-58865304:58864091:58864235-58865304:+	AF	0.0278295	0.249391	-0.250138	t(4;14)+DIS3	ZNF532	No	NO	NA	NA		No
ENSG00000074657.14;AF:chr18:58863483:58863750-58865470:58864821:58864986-58865470:+	AF	0.0222686	0.219833	-0.134483	t(4;14)+DIS3	ZNF532	No	NO	NA	NA		No
ENSG00000074855.11;A3:chr19:17329541-17329757:17328983-17329757:-	A3	1.13855e-19	2.50967e-16	-0.155661	t(11;14)	ANO8	No	NO	NA	NA		No
ENSG00000075151.20;MX:chr1:20981227-20982388:20982408-21002713:20981227-21001199:21001312-21002713:-	MX	0.020346	0.208327	0.137928	Biallelic DIS3	EIF4G3	No	NO	NA	NA		No
ENSG00000075188.9;SE:chr12:102077503-102079059:102079216-102085766:-	SE	0.00498757	0.0849709	-0.138249	SF3B1	NUP37	No	NO	NA	NA		No
ENSG00000075413.18;MX:chr14:103492034-103498502:103498528-103502882:103492034-103500156:103500200-103502882:+	MX	2.62523e-05	0.00170204	0.100882	Biallelic DIS3	MARK3	No	NO	NA	NA		No
ENSG00000075413.18;SE:chr14:103480490-103491777:103492034-103502882:+	SE	0.0257856	0.238562	0.104432	SF3B1	MARK3	No	NO	NA	NA		No
ENSG00000075413.18;SE:chr14:103498528-103500156:103500200-103502882:+	SE	5.65035e-14	4.98326e-11	0.141501	HyperDiploid	MARK3	No	NO	NA	NA		No
ENSG00000075413.18;SE:chr14:103498528-103500156:103500200-103502882:+	SE	1.30327e-19	2.86138e-16	-0.245582	t(11;14)	MARK3	No	NO	NA	NA		No
ENSG00000075415.13;A5:chr12:98595661-98597856:98595557-98597856:+	A5	0.00906645	0.126007	-0.472371	SF3B1 hotspots	SLC25A3	No	NO	NA	NA		No
ENSG00000075420.13;AF:chr3:172039578:172039771-172112452:172040554:172040624-172112452:+	AF	2.05087e-14	1.98551e-11	-0.121868	HyperDiploid	FNDC3B	No	NO	NA	NA		No
ENSG00000075420.13;AF:chr3:172039578:172039771-172112452:172040554:172040624-172112452:+	AF	1.63396e-10	6.38926e-08	0.125719	t(11;14)	FNDC3B	No	NO	NA	NA		No
ENSG00000075420.13;AF:chr3:172039578:172039771-172112452:172040554:172040624-172112452:+	AF	3.17537e-07	4.55658e-05	0.118669	t(4;14)	FNDC3B	No	NO	NA	NA		No
ENSG00000075711.21;A3:chr3:197065464-197065708:197065448-197065708:-	A3	0.00010461	0.00503698	-0.106949	SF3B1 hotspots	DLG1	No	NO	NA	NA		No
ENSG00000075711.21;AF:chr3:197297235-197297353:197297523:197297235-197297544:197297871:-	AF	0.0232115	0.225143	-0.470213	SF3B1 hotspots	DLG1	No	NO	NA	NA		No
ENSG00000075711.21;AF:chr3:197297235-197297353:197297523:197297235-197297673:197298115:-	AF	0.0290098	0.255525	-0.411126	SF3B1 hotspots	DLG1	No	NO	NA	NA		No
ENSG00000075711.21;AF:chr3:197297235-197297353:197297523:197297235-197297673:197298115:-	AF	0.00333109	0.064754	0.168823	t(14;16)	DLG1	No	NO	NA	NA		No
ENSG00000075711.21;AF:chr3:197297235-197297673:197298115:197297235-197298418:197298576:-	AF	0.0191683	0.20099	0.125286	1q_amplification	DLG1	No	NO	NA	NA		No
ENSG00000075711.21;AF:chr3:197297235-197297673:197298115:197297235-197298418:197298576:-	AF	9.266e-05	0.0045832	-0.110777	HyperDiploid	DLG1	No	NO	NA	NA		No
ENSG00000075711.21;AF:chr3:197297235-197297673:197298115:197297235-197298418:197298576:-	AF	0.00278405	0.0571875	0.103378	t(11;14)	DLG1	No	NO	NA	NA		No
ENSG00000075711.21;AF:chr3:197297235-197297673:197298115:197297235-197298536:197298612:-	AF	0.014813	0.1715	-0.107221	1q_amplification	DLG1	No	NO	NA	NA		No
ENSG00000075711.21;AL:chr3:197042985:197044729-197051577:197047379:197050659-197051577:-	AL	0.0188441	0.198897	0.652029	SF3B1 hotspots	DLG1	No	NO	NA	NA		No
ENSG00000075711.21;AL:chr3:197044095:197044729-197051577:197047379:197050659-197051577:-	AL	0.00268967	0.0558142	0.187379	SF3B1 hotspots	DLG1	No	NO	NA	NA		No
ENSG00000075711.21;MX:chr3:197069260-197075837:197075870-197081051:197069260-197076586:197076685-197081051:-	MX	0.0134113	0.161234	0.144297	SF3B1 hotspots	DLG1	No	NO	NA	NA		No
ENSG00000075711.21;MX:chr3:197069260-197075837:197075870-197081051:197069260-197076586:197076685-197081051:-	MX	5.61482e-06	0.000493766	0.130745	t(14;16)	DLG1	No	NO	NA	NA		No
ENSG00000075711.21;RI:chr3:197065276:197065464-197065708:197065809:-	RI	0.000126523	0.00583838	0.35093	SF3B1 hotspots	DLG1	No	NO	NA	NA		No
ENSG00000075711.21;SE:chr3:197149796-197161640:197161738-197194425:-	SE	1.93574e-32	1.15466e-28	0.107387	HyperDiploid	DLG1	No	NO	NA	NA		No
ENSG00000075711.21;SE:chr3:197149796-197161640:197161738-197194425:-	SE	7.40567e-15	7.87517e-12	-0.123815	t(4;14)	DLG1	No	NO	NA	NA		No
ENSG00000075785.14;A3:chr3:128798069-128806372:128798069-128807543:+	A3	0.0469843	0.33255	0.327059	SF3B1	RAB7A	No	NO	NA	NA		No
ENSG00000075785.14;AL:chr3:128807671-128813327:128813791:128807671-128823718:128825942:+	AL	0.010451	0.138138	-0.123854	KRAS	RAB7A	No	NO	NA	NA		No
ENSG00000075785.14;AL:chr3:128807671-128813327:128814796:128807671-128823718:128825942:+	AL	0.0114137	0.146096	0.173427	SF3B1	RAB7A	No	NO	NA	NA		No
ENSG00000075785.14;AL:chr3:128807671-128813327:128814797:128807671-128823718:128825942:+	AL	0.0448597	0.324986	0.123242	Biallelic DIS3	RAB7A	No	NO	NA	NA		No
ENSG00000075785.14;AL:chr3:128807671-128813327:128814798:128807671-128823718:128825942:+	AL	0.000825591	0.0239399	-0.281689	t(14;16)	RAB7A	No	NO	NA	NA		No
ENSG00000075826.17;A3:chr10:100517043-100519782:100516960-100519782:-	A3	0.00730122	0.109513	-0.100647	t(14;16)	SEC31B	No	NO	NA	NA		No
ENSG00000075826.17;SE:chr10:100496431-100497135:100497280-100497667:-	SE	0.000350296	0.0126798	0.145421	SF3B1	SEC31B	No	NO	NA	NA		No
ENSG00000075826.17;SE:chr10:100509102-100509316:100509511-100516096:-	SE	0.000293152	0.0110884	0.100198	t(14;16)	SEC31B	No	NO	NA	NA		No
ENSG00000075914.13;AF:chr3:44975241:44975476-44989140:44976264:44976334-44989140:+	AF	0.0199802	0.20606	-0.173919	Biallelic TENT5C	EXOSC7	No	NO	NA	NA		No
ENSG00000076108.11;AF:chr12:56617532-56629973:56630297:56617532-56636182:56636366:-	AF	0.0191182	0.200685	-0.149649	t(4;14)+DIS3	BAZ2A	No	NO	NA	NA		No
ENSG00000076108.11;SE:chr12:56615607-56617395:56617532-56630125:-	SE	0.013218	0.15983	0.160962	t(4;14)+DIS3	BAZ2A	No	NO	NA	NA		No
ENSG00000076554.15;AF:chr8:80064593-80171021:80171200:80064593-80171207:80171383:-	AF	0.00297856	0.0599154	0.101206	t(14;16)	TPD52	No	NO	NA	NA		No
ENSG00000076554.15;AF:chr8:80064593-80171021:80171200:80064593-80171425:80171558:-	AF	0.0141206	0.166468	0.1341	SF3B1 hotspots	TPD52	No	NO	NA	NA		No
ENSG00000076554.15;AF:chr8:80064593-80171021:80171200:80064593-80171425:80171573:-	AF	0.00137933	0.0347628	0.135217	1q_amplification	TPD52	No	NO	NA	NA		No
ENSG00000076685.19;AF:chr10:103174982-103176486:103176899:103174982-103193236:103193268:-	AF	0.0193031	0.201823	0.104513	Biallelic TENT5C	NT5C2	No	NO	Yes	No		No
ENSG00000076984.18;SE:chr19:7904068-7904451:7904548-7905808:+	SE	0.0413246	0.312453	-0.1463	SF3B1 hotspots	MAP2K7	No	NO	NA	NA		No
ENSG00000077152.11;A5:chr1:202333555-202334989:202333555-202335642:-	A5	0.0273277	0.246758	-0.453217	SF3B1 hotspots	UBE2T	No	NO	NA	NA		No
ENSG00000077152.11;SE:chr1:202333555-202334989:202335058-202335642:-	SE	0.0403545	0.308521	-0.41484	SF3B1 hotspots	UBE2T	No	NO	NA	NA		No
ENSG00000077157.22;SE:chr1:202442572-202445046:202445228-202448989:+	SE	0.0309237	0.265224	0.110108	Biallelic TENT5C	PPP1R12B	No	NO	NA	NA		No
ENSG00000077380.16;AF:chr2:171687409:171687627-171690147:171687672:171687873-171690147:+	AF	2.44208e-11	1.1887e-08	-0.112391	HyperDiploid	DYNC1I2	No	NO	NA	NA		No
ENSG00000077380.16;AF:chr2:171687409:171687627-171690147:171687672:171687873-171690147:+	AF	8.31908e-11	3.50323e-08	0.138621	t(11;14)	DYNC1I2	No	NO	NA	NA		No
ENSG00000077380.16;AF:chr2:171687409:171687627-171690147:171687672:171687873-171690147:+	AF	0.0200656	0.20655	0.10053	t(14;16)	DYNC1I2	No	NO	NA	NA		No
ENSG00000077454.16;AL:chr7:100574011:100574356-100575705:100574660:100575304-100575705:-	AL	0.00681039	0.104667	-0.124859	t(14;16)	LRCH4	No	NO	NA	NA		No
ENSG00000077454.16;AL:chr7:100574011:100574356-100575705:100574709:100575304-100575705:-	AL	0.000132639	0.00605232	-0.173442	Biallelic TP53	LRCH4	No	NO	NA	NA		No
ENSG00000077458.13;AF:chr11:95788563-95789392:95789790:95788563-95790156:95790409:-	AF	0.0359423	0.2893	0.257679	SF3B1	FAM76B	No	NO	NA	NA		No
ENSG00000077463.15;RI:chr19:4175028:4175111-4175680:4175760:-	RI	0.0320532	0.270887	0.151018	SF3B1	SIRT6	No	NO	NA	NA		No
ENSG00000077463.15;RI:chr19:4175028:4175760-4175842:4175937:-	RI	0.0261265	0.240424	-0.231221	SF3B1 hotspots	SIRT6	No	NO	NA	NA		No
ENSG00000077684.16;AF:chr4:128809703:128809877-128831733:128811326:128811403-128831733:+	AF	0.0209311	0.211878	-0.15835	t(14;16)	JADE1	No	NO	NA	NA		No
ENSG00000078237.7;AF:chr12:4307763:4308756-4331280:4321213:4321303-4331280:+	AF	1.23294e-08	2.80697e-06	-0.328051	t(14;16)	TIGAR	Yes	NO	NA	NA		No
ENSG00000078304.19;AF:chr14:101809835:101810036-101836169:101823878:101823941-101836169:+	AF	0.014516	0.16939	0.104625	Biallelic TENT5C	PPP2R5C	No	NO	NA	NA		No
ENSG00000078304.19;AF:chr14:101809835:101810036-101836169:101823878:101823941-101836169:+	AF	4.19674e-09	1.09972e-06	-0.157317	t(4;14)	PPP2R5C	No	NO	NA	NA		No
ENSG00000078304.19;AL:chr14:101786183-101797211:101797701:101786183-101824014:101824229:+	AL	2.78379e-05	0.00178212	0.123784	Biallelic TENT5C	PPP2R5C	No	NO	NA	NA		No
ENSG00000078304.19;AL:chr14:101786183-101797211:101797701:101786183-101824014:101824229:+	AL	0.0147999	0.171399	0.148585	SF3B1	PPP2R5C	No	NO	NA	NA		No
ENSG00000078304.19;AL:chr14:101786183-101797211:101797701:101786183-101836169:101836451:+	AL	2.44881e-06	0.000250529	0.118537	Biallelic TENT5C	PPP2R5C	No	NO	NA	NA		No
ENSG00000078319.10;AL:chr7:100320913:100321084-100328836:100327881:100328385-100328836:-	AL	0.00183635	0.0427126	0.142991	t(4;14)	PMS2P1	No	NO	NA	NA		No
ENSG00000078319.10;AL:chr7:100328684:100329194-100330463:100330208:100330284-100330463:-	AL	0.0386688	0.301433	-0.534126	SF3B1 hotspots	PMS2P1	No	NO	NA	NA		No
ENSG00000078319.10;SE:chr7:100321084-100325691:100325779-100328836:-	SE	1.88987e-09	5.47842e-07	-0.10359	t(4;14)	PMS2P1	No	NO	NA	NA		No
ENSG00000078319.10;SE:chr7:100321084-100325691:100325868-100328836:-	SE	1.29707e-11	6.7668e-09	-0.146554	t(11;14)	PMS2P1	No	NO	NA	NA		No
ENSG00000078319.10;SE:chr7:100321084-100328836:100329019-100330182:-	SE	1.25998e-07	2.06956e-05	0.102631	t(11;14)	PMS2P1	No	NO	NA	NA		No
ENSG00000078618.22;AF:chr1:51840514-51877983:51878040:51840514-51878275:51878805:-	AF	0.0153421	0.175227	-0.119433	Biallelic TENT5C	NRDC	No	NO	NA	NA		No
ENSG00000079150.18;A3:chr2:178469785-178477062:178469782-178477062:-	A3	2.32653e-05	0.00154509	-0.120133	Biallelic TENT5C	FKBP7	No	NO	NA	NA		No
ENSG00000079150.18;SE:chr2:178465931-178469652:178469785-178477062:-	SE	3.97723e-06	0.000372271	0.105782	Biallelic DIS3	FKBP7	No	NO	NA	NA		No
ENSG00000079277.22;AF:chr1:46585974-46586234:46586259:46585974-46594113:46594206:-	AF	0.00139669	0.0350636	-0.322571	SF3B1	MKNK1	No	NO	No	No		No
ENSG00000079337.16;SE:chr12:47740395-47740642:47740823-47740915:-	SE	0.017893	0.192639	-0.100514	SF3B1	RAPGEF3	No	NO	NA	NA		No
ENSG00000079387.14;A5:chr12:48101516-48105402:48101516-48105457:-	A5	0.0096349	0.131093	0.111269	Biallelic DIS3	SENP1	No	NO	NA	NA		No
ENSG00000079387.14;A5:chr12:48101516-48105402:48101516-48105457:-	A5	0.00400587	0.073354	0.147307	t(14;16)	SENP1	No	NO	NA	NA		No
ENSG00000079432.7;AF:chr19:42279992:42280203-42286771:42284020:42284771-42286771:+	AF	0.0320804	0.271046	-0.351956	SF3B1 hotspots	CIC	No	NO	No	Yes		No
ENSG00000079462.7;A5:chr19:42302325-42302437:42302325-42302699:-	A5	0.0024386	0.0521373	-0.114958	Biallelic DIS3	PAFAH1B3	No	NO	NA	NA		No
ENSG00000079616.13;A3:chr16:29804065-29804576:29804065-29804814:+	A3	0.00306601	0.0611488	0.166035	Biallelic TP53	KIF22	No	NO	NA	NA		No
ENSG00000079616.13;A3:chr16:29804065-29804576:29804065-29804814:+	A3	5.97357e-09	1.49045e-06	0.121087	t(11;14)	KIF22	No	NO	NA	NA		No
ENSG00000079805.17;AL:chr19:10830378-10830978:10831424:10830378-10832304:10833484:+	AL	0.0205325	0.209448	-0.101136	t(14;16)	DNM2	No	NO	No	No		No
ENSG00000079805.17;AL:chr19:10830378-10830978:10831884:10830378-10832304:10833484:+	AL	0.00171215	0.0405977	0.146738	BRAF	DNM2	No	NO	No	No		No
ENSG00000079805.17;AL:chr19:10830378-10830978:10831884:10830378-10832304:10833484:+	AL	0.0028698	0.0583659	0.55015	SF3B1 hotspots	DNM2	No	NO	No	No		No
ENSG00000079805.17;AL:chr19:10830378-10830978:10831884:10830378-10832304:10833484:+	AL	0.0401398	0.307552	0.152037	t(14;16)	DNM2	No	NO	No	No		No
ENSG00000079805.17;AL:chr19:10830378-10830978:10831895:10830378-10832304:10833484:+	AL	0.0337213	0.278879	-0.13806	t(14;16)	DNM2	No	NO	No	No		No
ENSG00000079805.17;SE:chr19:10805967-10808569:10808580-10812264:+	SE	0.0111275	0.143745	-0.272467	SF3B1 hotspots	DNM2	No	NO	No	No		No
ENSG00000080503.24;AF:chr9:2015281:2015404-2028987:2017586:2017799-2028987:+	AF	1.09276e-05	0.000843149	-0.128077	t(4;14)	SMARCA2	No	NO	No	Yes		No
ENSG00000080503.24;AF:chr9:2123850:2123937-2161686:2159672:2159909-2161686:+	AF	0.0227714	0.222707	-0.114295	t(14;16)	SMARCA2	No	NO	No	Yes		No
ENSG00000080503.24;AF:chr9:2158476:2158553-2161686:2160613:2161035-2161686:+	AF	0.0146184	0.170151	0.537991	SF3B1 hotspots	SMARCA2	No	NO	No	Yes		No
ENSG00000080546.13;AF:chr6:109002343-109009359:109009555:109002343-109093795:109094819:-	AF	0.000693597	0.0210684	-0.349812	SF3B1 hotspots	SESN1	No	NO	No	Yes		No
ENSG00000080822.17;AL:chr3:98500840:98501520-98517052:98515483:98515832-98517052:-	AL	2.68668e-10	9.90085e-08	-0.115334	HyperDiploid	CLDND1	No	NO	NA	NA		No
ENSG00000080822.17;AL:chr3:98500840:98501520-98517052:98515483:98515832-98517052:-	AL	4.2139e-19	8.53145e-16	0.187936	t(11;14)	CLDND1	No	NO	NA	NA		No
ENSG00000080822.17;AL:chr3:98515483:98515832-98517052:98516711:98516879-98517052:-	AL	2.96783e-10	1.08101e-07	-0.145732	t(11;14)	CLDND1	No	NO	NA	NA		No
ENSG00000080822.17;AL:chr3:98515483:98515832-98517052:98516711:98516879-98517052:-	AL	0.000118877	0.0055641	-0.1063	t(4;14)	CLDND1	No	NO	NA	NA		No
ENSG00000080845.17;AF:chr20:36461478:36461510-36496705:36461747:36462599-36496705:+	AF	0.00336082	0.065157	-0.157732	SF3B1 hotspots	DLGAP4	No	NO	NA	NA		No
ENSG00000081189.16;AF:chr5:88823927-88824278:88824295:88823927-88882955:88883174:-	AF	0.0175455	0.190318	-0.152354	t(14;16)	MEF2C	No	NO	No	No		No
ENSG00000081189.16;AF:chr5:88823930-88824310:88824340:88823930-88882955:88883184:-	AF	0.00052735	0.0172035	-0.223381	t(14;16)	MEF2C	No	NO	No	No		No
ENSG00000081189.16;AF:chr5:88823930-88824310:88824340:88823930-88884489:88884568:-	AF	0.0182454	0.194938	-0.51708	SF3B1 hotspots	MEF2C	No	NO	No	No		No
ENSG00000081189.16;AF:chr5:88823930-88827036:88827192:88823930-88884489:88884568:-	AF	0.0422942	0.316157	-0.37562	SF3B1 hotspots	MEF2C	No	NO	No	No		No
ENSG00000081189.16;AF:chr5:88887598-88889051:88889324:88887598-88903916:88904257:-	AF	5.29847e-06	0.000471151	-0.159692	Biallelic DIS3	MEF2C	No	NO	No	No		No
ENSG00000081189.16;AL:chr5:88722498:88722827-88728493:88722837:88722925-88728493:-	AL	0.023104	0.224571	0.162781	SF3B1 hotspots	MEF2C	No	NO	No	No		No
ENSG00000081307.13;AL:chr3:132675923-132676443:132676541:132675923-132676855:132677189:+	AL	0.02105	0.212576	-0.209224	SF3B1 hotspots	UBA5	No	NO	NA	NA		No
ENSG00000082153.18;AF:chr2:200811546:200811727-200813208:200811910:200811990-200813208:+	AF	0.0418596	0.314543	0.145768	SF3B1 hotspots	BZW1	No	NO	NA	NA		No
ENSG00000082438.17;SE:chr2:164722522-164727106:164727144-164727969:-	SE	0.0391425	0.303414	0.174813	t(4;14)+DIS3	COBLL1	No	NO	NA	NA		No
ENSG00000082641.16;AF:chr17:48048359:48048462-48050607:48048773:48048864-48050607:+	AF	0.0279697	0.25011	0.153958	SF3B1	NFE2L1	No	NO	NA	NA		No
ENSG00000082805.20;SE:chr12:1110347-1112215:1112298-1115866:+	SE	4.06262e-07	5.60751e-05	-0.10184	t(4;14)	ERC1	No	NO	No	No		No
ENSG00000083099.11;A5:chr6:89621948-89637725:89621948-89637742:-	A5	0.0315509	0.26838	0.237216	SF3B1	LYRM2	No	NO	NA	NA		No
ENSG00000083099.11;AF:chr6:89637882-89638404:89638486:89637882-89638672:89638747:-	AF	2.09859e-05	0.00142494	-0.108226	t(14;16)	LYRM2	No	NO	NA	NA		No
ENSG00000083168.11;SE:chr8:41955411-41957049:41957180-41974704:-	SE	0.0250559	0.234714	-0.186146	SF3B1 hotspots	KAT6A	No	NO	No	No		No
ENSG00000083454.22;AF:chr17:3679784-3681896:3682871:3679784-3688012:3688040:-	AF	0.0371132	0.294442	0.161193	t(14;16)	P2RX5	No	NO	NA	NA		No
ENSG00000083520.15;SE:chr13:72781003-72781289:72781356-72781605:-	SE	0.0243624	0.231223	0.258001	SF3B1 hotspots	DIS3	No	YES	No	Yes		No
ENSG00000083838.16;AF:chr19:58476146:58476196-58477179:58476352:58476504-58477179:+	AF	0.00438677	0.0780163	-0.121655	t(14;16)	ZNF446	No	NO	NA	NA		No
ENSG00000083838.16;RI:chr19:58479643:58479727-58479930:58480019:+	RI	0.047947	0.336205	-0.191854	SF3B1 hotspots	ZNF446	No	NO	NA	NA		No
ENSG00000083838.16;RI:chr19:58479643:58479727-58479930:58480019:+	RI	1.42593e-14	1.42099e-11	-0.119458	t(11;14)	ZNF446	No	NO	NA	NA		No
ENSG00000083845.9;AF:chr19:58386507:58386622-58388137:58387264:58387339-58388137:+	AF	0.0352705	0.286261	0.130998	SF3B1	RPS5	No	NO	NA	NA		No
ENSG00000083845.9;SE:chr19:58386622-58387032:58387339-58388137:+	SE	0.00716686	0.10823	-0.157833	SF3B1	RPS5	No	NO	NA	NA		No
ENSG00000084676.15;A3:chr2:24762776-24768221:24762776-24768224:+	A3	0.0190251	0.200075	-0.232099	SF3B1	NCOA1	No	NO	No	No		No
ENSG00000084676.15;SE:chr2:24762776-24768079:24768135-24768224:+	SE	0.0463145	0.33007	0.125249	t(4;14)+DIS3	NCOA1	No	NO	No	No		No
ENSG00000085063.17;SE:chr11:33722463-33731424:33731468-33736382:-	SE	7.25531e-09	1.7694e-06	0.106743	Biallelic TENT5C	CD59	No	NO	NA	NA		No
ENSG00000085733.16;SE:chr11:70420510-70421470:70421580-70422940:+	SE	0.000189283	0.00796084	-0.105004	1q_amplification	CTTN	No	NO	NA	NA		No
ENSG00000085733.16;SE:chr11:70420510-70421470:70421580-70422940:+	SE	0.0113511	0.145582	0.140434	SF3B1	CTTN	No	NO	NA	NA		No
ENSG00000085760.15;A5:chr2:55267635-55268817:55267635-55269169:-	A5	0.0338711	0.279648	0.436928	SF3B1 hotspots	MTIF2	No	NO	NA	NA		No
ENSG00000085978.22;RI:chr2:233289854:233289974-233290248:233290353:+	RI	0.0294258	0.25767	-0.191468	SF3B1 hotspots	ATG16L1	No	NO	NA	NA		No
ENSG00000085978.22;SE:chr2:233273052-233273721:233273777-233274676:+	SE	5.33832e-17	8.06915e-14	-0.146015	t(11;14)	ATG16L1	No	NO	NA	NA		No
ENSG00000087053.20;SE:chr11:95838207-95841617:95841709-95844953:-	SE	0.0107255	0.140434	-0.242346	SF3B1 hotspots	MTMR2	No	NO	NA	NA		No
ENSG00000087111.21;A5:chr17:28570963-28571049:28570963-28571463:-	A5	0.000338447	0.0123582	0.109669	t(11;14)	PIGS	No	NO	NA	NA		No
ENSG00000087111.21;SE:chr17:28570963-28571049:28571188-28571463:-	SE	0.0293795	0.257418	0.224584	SF3B1 hotspots	PIGS	No	NO	NA	NA		No
ENSG00000087266.17;AF:chr4:2812291:2812477-2820614:2818185:2818390-2820614:+	AF	0.0303742	0.262409	-0.201428	SF3B1	SH3BP2	No	NO	NA	NA		No
ENSG00000087448.11;AF:chr12:27780048:27781202-27791708:27787635:27788208-27791708:+	AF	0.0212779	0.213986	0.12504	SF3B1	KLHL42	No	NO	NA	NA		No
ENSG00000087460.26;AF:chr20:58889124:58889549-58895612:58891981:58892209-58895612:+	AF	0.0429745	0.318774	0.225746	SF3B1	GNAS	No	NO	Yes	No		No
ENSG00000087460.26;AF:chr20:58889124:58889549-58895612:58892333:58892506-58895612:+	AF	1.76728e-09	5.16169e-07	0.125116	t(11;14)	GNAS	No	NO	Yes	No		No
ENSG00000087460.26;AF:chr20:58889171:58889353-58895612:58891302:58891865-58895612:+	AF	0.0323822	0.272448	-0.105408	SF3B1	GNAS	No	NO	Yes	No		No
ENSG00000087460.26;AF:chr20:58889171:58889353-58895612:58891364:58891865-58895612:+	AF	0.0207468	0.210738	-0.128469	SF3B1	GNAS	No	NO	Yes	No		No
ENSG00000087460.26;AF:chr20:58889171:58889353-58895612:58891364:58891865-58895612:+	AF	0.0433415	0.320091	-0.137645	SF3B1 hotspots	GNAS	No	NO	Yes	No		No
ENSG00000087460.26;AF:chr20:58889881:58890789-58895612:58891981:58892209-58895612:+	AF	0.00988767	0.133312	0.268013	SF3B1	GNAS	No	NO	Yes	No		No
ENSG00000087460.26;AF:chr20:58889881:58890789-58895612:58892333:58892506-58895612:+	AF	3.48408e-06	0.000334561	-0.187317	Biallelic TENT5C	GNAS	No	NO	Yes	No		No
ENSG00000087460.26;AF:chr20:58891760:58891865-58895612:58892078:58892209-58895612:+	AF	0.00339108	0.0655474	-0.332948	SF3B1 hotspots	GNAS	No	NO	Yes	No		No
ENSG00000087460.26;AF:chr20:58891760:58891865-58895612:58892333:58892506-58895612:+	AF	0.0314727	0.268021	-0.284393	SF3B1 hotspots	GNAS	No	NO	Yes	No		No
ENSG00000087460.26;AF:chr20:58891760:58891865-58895612:58892333:58892506-58895612:+	AF	7.35009e-11	3.1437e-08	0.185911	t(11;14)	GNAS	No	NO	Yes	No		No
ENSG00000087460.26;AF:chr20:58891981:58892209-58895612:58892333:58892506-58895612:+	AF	0.0091414	0.126708	-0.11683	Biallelic TENT5C	GNAS	No	NO	Yes	No		No
ENSG00000087470.18;SE:chr12:32737161-32738264:32738296-32740064:+	SE	0.0116936	0.148279	-0.150799	SF3B1 hotspots	DNM1L	No	NO	NA	NA		No
ENSG00000088038.19;AL:chr19:54153840-54153944:54154455:54153840-54155309:54155680:+	AL	0.0424717	0.316807	-0.143367	Biallelic TP53	CNOT3	No	NO	No	No		No
ENSG00000088367.23;SE:chr20:36112480-36125423:36125527-36175551:+	SE	3.36032e-06	0.00032468	0.137976	t(14;16)	EPB41L1	No	NO	NA	NA		No
ENSG00000088367.23;SE:chr20:36212376-36214357:36214440-36218876:+	SE	8.38055e-08	1.46349e-05	0.141691	t(14;16)	EPB41L1	No	NO	NA	NA		No
ENSG00000088387.19;SE:chr13:98846060-98846520:98846556-98848592:-	SE	0.0189364	0.199521	0.201439	SF3B1 hotspots	DOCK9	No	NO	NA	NA		No
ENSG00000088808.18;SE:chr14:103736202-103737694:103737860-103738679:-	SE	0.010669	0.139971	0.119292	SF3B1	PPP1R13B	No	NO	NA	NA		No
ENSG00000088808.18;SE:chr14:103736202-103737694:103737860-103738679:-	SE	0.00309357	0.0615311	0.179407	SF3B1 hotspots	PPP1R13B	No	NO	NA	NA		No
ENSG00000088876.13;AF:chr20:2500742-2508881:2508922:2500742-2524455:2524522:-	AF	0.0368584	0.293264	-0.256082	SF3B1	ZNF343	No	NO	NA	NA		No
ENSG00000088986.11;A3:chr12:120496216-120496402:120496216-120496416:+	A3	0.000116373	0.00547185	-0.284057	SF3B1 hotspots	DYNLL1	No	NO	NA	NA		No
ENSG00000089006.16;A3:chr20:17954231-17955365:17954223-17955365:-	A3	0.00815145	0.117611	0.116745	Biallelic DIS3	SNX5	No	NO	NA	NA		No
ENSG00000089006.16;AF:chr20:17957037-17961140:17961995:17957037-17968375:17968458:-	AF	2.90413e-06	0.000288457	-0.11285	t(11;14)	SNX5	No	NO	NA	NA		No
ENSG00000089006.16;AF:chr20:17957037-17961140:17961995:17957037-17968700:17968800:-	AF	0.0155607	0.176793	-0.125876	t(14;16)	SNX5	No	NO	NA	NA		No
ENSG00000089009.15;AF:chr12:112408656-112409041:112409574:112408656-112409587:112409614:-	AF	0.0118802	0.149762	0.103743	Biallelic TENT5C	RPL6	No	NO	NA	NA		No
ENSG00000089009.15;AF:chr12:112408656-112409041:112409574:112408656-112409587:112409614:-	AF	4.21367e-05	0.00247336	-0.112505	t(4;14)	RPL6	No	NO	NA	NA		No
ENSG00000089094.19;A3:chr12:121443793-121444012:121443030-121444012:-	A3	1.63985e-06	0.000180026	0.143879	Biallelic DIS3	KDM2B	No	NO	No	No		No
ENSG00000089094.19;A3:chr12:121443793-121444012:121443030-121444012:-	A3	4.44435e-08	8.48888e-06	0.1033	DIS3	KDM2B	No	NO	No	No		No
ENSG00000089094.19;A3:chr12:121443793-121444012:121443030-121444012:-	A3	0.0249964	0.234495	0.105307	t(4;14)+DIS3	KDM2B	No	NO	No	No		No
ENSG00000089094.19;AF:chr12:121534590-121536020:121536128:121534590-121537310:121537616:-	AF	0.0144714	0.169061	-0.219489	SF3B1	KDM2B	No	NO	No	No		No
ENSG00000089820.16;AF:chrX:153921809-153922124:153922248:153921809-153926136:153926260:-	AF	7.44044e-09	1.81031e-06	-0.118456	1q_amplification	ARHGAP4	No	NO	NA	NA		No
ENSG00000089820.16;AF:chrX:153921809-153922124:153922248:153921809-153926136:153926305:-	AF	0.00479124	0.0827435	0.116624	t(14;16)	ARHGAP4	No	NO	NA	NA		No
ENSG00000089820.16;AF:chrX:153921809-153926136:153926244:153921809-153926590:153926757:-	AF	0.00177764	0.0417204	0.119303	t(4;14)+DIS3	ARHGAP4	No	NO	NA	NA		No
ENSG00000089820.16;AF:chrX:153921809-153926136:153926260:153921809-153926590:153926757:-	AF	4.24819e-10	1.48247e-07	0.130229	1q_amplification	ARHGAP4	No	NO	NA	NA		No
ENSG00000089820.16;AF:chrX:153921809-153926136:153926260:153921809-153926590:153926757:-	AF	1.90185e-07	2.93335e-05	0.185161	Biallelic DIS3	ARHGAP4	No	NO	NA	NA		No
ENSG00000089820.16;AF:chrX:153921809-153926136:153926260:153921809-153926590:153926757:-	AF	1.71579e-15	2.02085e-12	0.135454	DIS3	ARHGAP4	No	NO	NA	NA		No
ENSG00000089820.16;AF:chrX:153921809-153926136:153926260:153921809-153926590:153926757:-	AF	0.000883407	0.0251636	0.144456	t(4;14)+DIS3	ARHGAP4	No	NO	NA	NA		No
ENSG00000090060.18;SE:chr14:96556413-96562819:96562893-96564955:+	SE	0.0010521	0.0285834	-0.156386	t(14;16)	PAPOLA	No	NO	NA	NA		No
ENSG00000090097.21;AF:chr3:51961304-51962810:51962892:51961304-51967326:51967457:-	AF	0.00864099	0.122158	0.171617	t(4;14)+DIS3	PCBP4	No	NO	NA	NA		No
ENSG00000090097.21;SE:chr3:51962088-51962810:51962892-51967326:-	SE	0.0428041	0.31807	0.110654	t(4;14)+DIS3	PCBP4	No	NO	NA	NA		No
ENSG00000090263.16;AF:chr7:141010660-141014352:141014429:141010660-141014551:141014679:-	AF	0.0455492	0.327257	-0.279418	SF3B1 hotspots	MRPS33	No	NO	NA	NA		No
ENSG00000090447.12;AF:chr16:4262701-4263667:4263737:4262701-4272658:4273075:-	AF	0.0186835	0.197789	-0.214931	SF3B1	TFAP4	No	NO	NA	NA		No
ENSG00000090554.13;A3:chr19:49474672-49475674:49474672-49475691:+	A3	0.0462699	0.329908	-0.118908	SF3B1 hotspots	FLT3LG	No	NO	NA	NA		No
ENSG00000090581.10;RI:chr16:1362206:1362534-1362611:1362742:+	RI	0.00756977	0.112056	0.107994	Biallelic DIS3	GNPTG	No	NO	NA	NA		No
ENSG00000090621.14;SE:chr1:39564542-39564701:39564773-39565106:-	SE	5.72343e-05	0.00313272	0.11045	t(14;16)	PABPC4	No	NO	NA	NA		No
ENSG00000090661.12;AF:chr19:8209431:8209494-8210706:8209634:8209948-8210706:+	AF	0.0326721	0.273881	0.158304	t(4;14)+DIS3	CERS4	No	NO	NA	NA		No
ENSG00000091409.15;SE:chr2:172498100-172501772:172501901-172504091:+	SE	1.43975e-13	1.1711e-10	-0.102341	t(11;14)	ITGA6	No	NO	NA	NA		No
ENSG00000091490.11;AF:chr4:25847864-25862675:25862988:25847864-25863456:25863595:-	AF	0.025072	0.234795	0.113578	Biallelic TENT5C	SEL1L3	No	NO	NA	NA		No
ENSG00000091490.11;AL:chr4:25748064:25748564-25757534:25755922:25756908-25757534:-	AL	0.00639981	0.100444	-0.120801	Biallelic DIS3	SEL1L3	No	NO	NA	NA		No
ENSG00000091490.11;AL:chr4:25748064:25748564-25757534:25755922:25756908-25757534:-	AL	2.85957e-05	0.0018191	-0.10178	t(11;14)	SEL1L3	No	NO	NA	NA		No
ENSG00000091490.11;AL:chr4:25748064:25748564-25757534:25755922:25756908-25757534:-	AL	0.000760047	0.0225221	-0.107568	t(4;14)	SEL1L3	No	NO	NA	NA		No
ENSG00000091527.16;A5:chr3:133574742-133575039:133574551-133575039:+	A5	0.000164662	0.00713907	-0.111441	t(14;16)	CDV3	No	NO	NA	NA		No
ENSG00000091527.16;AF:chr3:133574434:133574551-133575039:133574638:133574742-133575039:+	AF	0.00277972	0.0571281	0.162289	SF3B1 hotspots	CDV3	No	NO	NA	NA		No
ENSG00000091527.16;AF:chr3:133574434:133574551-133575039:133574648:133574756-133575039:+	AF	0.0195635	0.203453	0.10044	SF3B1 hotspots	CDV3	No	NO	NA	NA		No
ENSG00000091527.16;AL:chr3:133586722-133587896:133588052:133586722-133588353:133589162:+	AL	0.0195635	0.203453	0.10044	SF3B1 hotspots	CDV3	No	NO	NA	NA		No
ENSG00000091592.16;A3:chr17:5584103-5584293:5583959-5584293:-	A3	0.0464566	0.330561	0.10013	Biallelic DIS3	NLRP1	No	NO	NA	NA		No
ENSG00000091592.16;A5:chr17:5532984-5533292:5532984-5533304:-	A5	2.54339e-21	6.84912e-18	0.104236	t(4;14)	NLRP1	No	NO	NA	NA		No
ENSG00000091640.8;AF:chr17:4960853-4966401:4967191:4960853-4967720:4967785:-	AF	0.000941233	0.0263485	-0.169814	SF3B1	SPAG7	No	NO	NA	NA		No
ENSG00000091640.8;AF:chr17:4960853-4966401:4967191:4960853-4967720:4967790:-	AF	3.89303e-06	0.000366016	-0.111525	1q_amplification	SPAG7	No	NO	NA	NA		No
ENSG00000091640.8;AF:chr17:4960853-4966401:4967191:4960853-4967720:4967790:-	AF	0.000634292	0.0197415	-0.107085	t(14;16)	SPAG7	No	NO	NA	NA		No
ENSG00000092096.17;AL:chr14:23348627:23349426-23351752:23350919:23351672-23351752:-	AL	0.00193254	0.0442891	0.116584	t(4;14)+DIS3	SLC22A17	No	NO	NA	NA		No
ENSG00000092140.16;SE:chr14:30559272-30581076:30581116-30586718:+	SE	0.0245797	0.232357	0.114482	t(14;16)	G2E3	No	NO	NA	NA		No
ENSG00000092199.17;AF:chr14:21234229-21262601:21262677:21234229-21269298:21269494:-	AF	0.000207684	0.00852926	-0.183205	t(4;14)+DIS3	HNRNPC	No	NO	NA	NA		No
ENSG00000092529.25;A5:chr15:42410496-42410588:42409995-42410588:+	A5	0.0197812	0.204796	-0.134312	SF3B1	CAPN3	No	NO	NA	NA		No
ENSG00000093010.14;AL:chr22:19964299-19967164:19967694:19964299-19968536:19968958:+	AL	0.0274746	0.247489	0.135372	t(4;14)+DIS3	COMT	No	NO	NA	NA		No
ENSG00000093010.14;AL:chr22:19964299-19967164:19967694:19964299-19968536:19968998:+	AL	0.0144845	0.169149	-0.185906	1q_amplification	COMT	No	NO	NA	NA		No
ENSG00000093010.14;AL:chr22:19964299-19967164:19967694:19964299-19968536:19968998:+	AL	0.00685255	0.105121	-0.201329	Biallelic DIS3	COMT	No	NO	NA	NA		No
ENSG00000093010.14;AL:chr22:19964299-19967164:19967694:19964299-19968536:19968998:+	AL	0.015101	0.173541	-0.128492	DIS3	COMT	No	NO	NA	NA		No
ENSG00000093010.14;AL:chr22:19964299-19967164:19967694:19964299-19968536:19968998:+	AL	0.026113	0.240355	-0.435373	SF3B1	COMT	No	NO	NA	NA		No
ENSG00000093010.14;AL:chr22:19964299-19967164:19967694:19964299-19968536:19968998:+	AL	0.0323478	0.272265	-0.280074	t(4;14)+DIS3	COMT	No	NO	NA	NA		No
ENSG00000093010.14;SE:chr22:19961289-19961697:19961874-19962527:+	SE	0.0313537	0.267371	-0.253636	SF3B1 hotspots	COMT	No	NO	NA	NA		No
ENSG00000093072.18;A3:chr22:17209723-17219356:17209598-17219356:-	A3	0.0450746	0.325653	-0.146942	SF3B1 hotspots	ADA2	No	NO	NA	NA		No
ENSG00000093072.18;AF:chr22:17207290-17209356:17209504:17207290-17219356:17219585:-	AF	0.00177153	0.0416273	-0.12309	Biallelic TENT5C	ADA2	No	NO	NA	NA		No
ENSG00000093072.18;SE:chr22:17207290-17209356:17209598-17219356:-	SE	0.015286	0.174828	0.524501	SF3B1 hotspots	ADA2	No	NO	NA	NA		No
ENSG00000093167.18;SE:chr3:37083806-37091467:37091538-37094792:-	SE	9.1455e-06	0.000731841	0.1242	1q_amplification	LRRFIP2	No	NO	NA	NA		No
ENSG00000093183.14;A3:chr3:42563980-42568865:42563880-42568865:-	A3	0.00164617	0.0394859	-0.187896	t(4;14)+DIS3	SEC22C	No	NO	NA	NA		No
ENSG00000093183.14;AF:chr3:42569073-42581846:42581901:42569073-42582193:42582327:-	AF	1.50505e-09	4.47752e-07	0.286058	t(14;16)	SEC22C	No	NO	NA	NA		No
ENSG00000095066.11;AF:chr19:12774897-12775405:12775523:12774897-12778300:12778420:-	AF	0.0435012	0.320648	-0.245454	SF3B1 hotspots	HOOK2	No	NO	NA	NA		No
ENSG00000095397.16;AF:chr9:114478771-114503107:114503173:114478771-114504184:114504549:-	AF	0.0299913	0.260516	-0.225236	SF3B1	WHRN	No	NO	NA	NA		No
ENSG00000095397.16;AF:chr9:114478771-114503107:114503173:114478771-114504184:114505450:-	AF	0.0213439	0.21438	0.331288	SF3B1 hotspots	WHRN	No	NO	NA	NA		No
ENSG00000095397.16;AF:chr9:114478771-114503107:114503173:114478771-114504184:114505473:-	AF	0.0255507	0.237279	-0.25415	SF3B1	WHRN	No	NO	NA	NA		No
ENSG00000095397.16;AF:chr9:114478771-114503107:114503173:114478771-114504184:114505473:-	AF	0.0232729	0.225463	0.435066	SF3B1 hotspots	WHRN	No	NO	NA	NA		No
ENSG00000095787.23;AF:chr10:28532768:28533007-28533998:28533506:28533582-28533998:+	AF	0.0057066	0.0930825	-0.239904	SF3B1	WAC	No	NO	NA	NA		No
ENSG00000095794.19;AF:chr10:35126959:35127193-35148368:35127424:35127567-35148368:+	AF	0.0213	0.214118	0.227463	t(4;14)+DIS3	CREM	No	NO	NA	NA		No
ENSG00000095951.17;SE:chr6:12125870-12129759:12129892-12130767:+	SE	0.0238118	0.22836	0.224005	SF3B1	HIVEP1	No	NO	NA	NA		No
ENSG00000095951.17;SE:chr6:12130942-12135791:12135892-12161439:+	SE	0.0341708	0.281112	0.205106	SF3B1	HIVEP1	No	NO	NA	NA		No
ENSG00000096746.17;A5:chr10:68332216-68337199:68331854-68337199:+	A5	3.93845e-05	0.00234598	-0.1328	Biallelic DIS3	HNRNPH3	No	NO	NA	NA		No
ENSG00000096746.17;A5:chr10:68332216-68337199:68331854-68337199:+	A5	2.31817e-07	3.47093e-05	-0.123721	DIS3	HNRNPH3	No	NO	NA	NA		No
ENSG00000096746.17;A5:chr10:68332216-68337199:68331854-68337199:+	A5	0.000302165	0.0113421	-0.150822	t(14;16)	HNRNPH3	No	NO	NA	NA		No
ENSG00000096746.17;A5:chr10:68332216-68337199:68331854-68337199:+	A5	0.000547689	0.017693	-0.152127	t(4;14)+DIS3	HNRNPH3	No	NO	NA	NA		No
ENSG00000096746.17;RI:chr10:68337199:68337333-68338503:68338687:+	RI	3.93845e-05	0.00234598	-0.1328	Biallelic DIS3	HNRNPH3	No	NO	NA	NA		No
ENSG00000096746.17;RI:chr10:68337199:68337333-68338503:68338687:+	RI	2.31817e-07	3.47093e-05	-0.123721	DIS3	HNRNPH3	No	NO	NA	NA		No
ENSG00000096746.17;RI:chr10:68337199:68337333-68338503:68338687:+	RI	0.000302165	0.0113421	-0.150822	t(14;16)	HNRNPH3	No	NO	NA	NA		No
ENSG00000096746.17;RI:chr10:68337199:68337333-68338503:68338687:+	RI	0.000547689	0.017693	-0.152127	t(4;14)+DIS3	HNRNPH3	No	NO	NA	NA		No
ENSG00000099326.9;AF:chr19:58571429-58572550:58572775:58571429-58573055:58573335:-	AF	0.0269318	0.244664	0.152634	t(4;14)+DIS3	MZF1	No	NO	NA	NA		No
ENSG00000099326.9;AF:chr19:58571429-58572550:58572775:58571429-58573373:58573575:-	AF	0.0400446	0.30722	0.194996	SF3B1 hotspots	MZF1	No	NO	NA	NA		No
ENSG00000099326.9;AF:chr19:58571429-58572550:58572775:58571429-58573373:58573575:-	AF	0.0352295	0.286171	0.100948	t(14;16)	MZF1	No	NO	NA	NA		No
ENSG00000099326.9;AF:chr19:58571429-58572550:58572775:58571429-58573373:58573575:-	AF	0.0468783	0.332127	0.130122	t(4;14)+DIS3	MZF1	No	NO	NA	NA		No
ENSG00000099331.13;RI:chr19:17202842:17202883-17203147:17203258:+	RI	0.0307086	0.264124	-0.10741	SF3B1 hotspots	MYO9B	No	NO	NA	NA		No
ENSG00000099338.23;AF:chr19:38335849:38335875-38337221:38335996:38336633-38337221:+	AF	0.0261489	0.240539	0.379975	SF3B1 hotspots	CATSPERG	No	NO	NA	NA		No
ENSG00000099622.14;AF:chr19:1259384:1259638-1270928:1269347:1269410-1270928:+	AF	0.0474791	0.334361	-0.499703	SF3B1 hotspots	CIRBP	No	NO	NA	NA		No
ENSG00000099622.14;AF:chr19:1259384:1259638-1270928:1269352:1269410-1270928:+	AF	0.0498072	0.34334	-0.237165	SF3B1	CIRBP	No	NO	NA	NA		No
ENSG00000099622.14;AF:chr19:1261156:1261453-1270928:1269268:1269410-1270928:+	AF	0.0183654	0.195732	-0.150508	SF3B1 hotspots	CIRBP	No	NO	NA	NA		No
ENSG00000099622.14;AF:chr19:1261156:1261453-1270928:1269352:1269410-1270928:+	AF	0.0129811	0.158057	-0.243203	SF3B1 hotspots	CIRBP	No	NO	NA	NA		No
ENSG00000099622.14;SE:chr19:1272051-1273601:1273715-1274307:+	SE	0.0390089	0.302843	-0.118446	SF3B1 hotspots	CIRBP	No	NO	NA	NA		No
ENSG00000099810.21;AL:chr9:21859425-21861976:21862357:21859425-21931008:21937651:+	AL	7.92612e-18	1.34737e-14	-0.184665	t(11;14)	MTAP	No	NO	No	Yes		No
ENSG00000099810.21;AL:chr9:21859425-21861976:21867081:21859425-21931008:21937651:+	AL	3.27795e-24	1.18335e-20	0.102923	HyperDiploid	MTAP	No	NO	No	Yes		No
ENSG00000099810.21;AL:chr9:21859425-21861976:21867081:21859425-21931008:21937651:+	AL	7.71402e-28	3.71035e-24	-0.130828	t(11;14)	MTAP	No	NO	No	Yes		No
ENSG00000099810.21;AL:chr9:21859425-21861976:21867081:21859425-21931008:21937651:+	AL	5.4675e-05	0.00302545	-0.111164	t(14;16)	MTAP	No	NO	No	Yes		No
ENSG00000099840.14;SE:chr19:2098804-2098976:2099029-2099255:+	SE	2.06509e-05	0.00140638	0.294124	SF3B1 hotspots	IZUMO4	No	NO	NA	NA		No
ENSG00000099849.15;RI:chr11:563189:563317-563396:563478:+	RI	0.0437707	0.321568	0.285173	SF3B1 hotspots	RASSF7	No	NO	NA	NA		No
ENSG00000099956.20;A5:chr22:23791894-23793559:23791867-23793559:+	A5	2.20173e-06	0.000229297	0.232847	t(14;16)	SMARCB1	No	NO	No	Yes		No
ENSG00000099956.20;RI:chr22:23800944:23801135-23803295:23803422:+	RI	0.0185358	0.196849	-0.229307	SF3B1 hotspots	SMARCB1	No	NO	No	Yes		No
ENSG00000099958.15;AL:chr22:23834503:23834932-23837064:23836734:23836962-23837064:-	AL	8.04233e-07	9.94294e-05	0.136388	1q_amplification	DERL3	No	NO	NA	NA		No
ENSG00000099958.15;AL:chr22:23834503:23834932-23837064:23836734:23836962-23837064:-	AL	2.63433e-10	9.73163e-08	-0.205555	Biallelic TENT5C	DERL3	No	NO	NA	NA		No
ENSG00000099968.18;A5:chr22:17638886-17655662:17638700-17655662:+	A5	0.0327949	0.27445	0.100598	t(14;16)	BCL2L13	No	NO	NA	NA		No
ENSG00000099991.18;SE:chr22:24171995-24176111:24176275-24177504:+	SE	0.0335333	0.277923	0.294577	SF3B1 hotspots	CABIN1	No	NO	NA	NA		No
ENSG00000100031.19;AF:chr22:24603213:24603321-24607954:24607639:24607732-24607954:+	AF	0.00987832	0.133243	-0.193682	t(4;14)+DIS3	GGT1	No	NO	NA	NA		No
ENSG00000100083.19;AF:chr22:37608845:37608903-37614190:37612536:37613191-37614190:+	AF	0.0334974	0.277742	0.100965	t(14;16)	GGA1	No	NO	NA	NA		No
ENSG00000100109.17;SE:chr22:26510702-26511119:26511195-26512099:-	SE	8.72443e-05	0.00437475	0.127472	Biallelic DIS3	TFIP11	No	NO	NA	NA		No
ENSG00000100109.17;SE:chr22:26510702-26511119:26511195-26512099:-	SE	0.000109121	0.00520629	0.162995	t(14;16)	TFIP11	No	NO	NA	NA		No
ENSG00000100124.15;RI:chr22:37832958:37833082-37833159:37833206:-	RI	0.0150196	0.172961	-0.105178	SF3B1 hotspots	ANKRD54	No	NO	NA	NA		No
ENSG00000100129.18;SE:chr22:37851490-37855565:37855644-37858679:+	SE	0.00348824	0.0668085	0.10488	1q_amplification	EIF3L	No	NO	NA	NA		No
ENSG00000100138.15;SE:chr22:41680364-41688152:41688327-41688794:-	SE	0.0145071	0.169328	-0.11308	SF3B1	SNU13	No	NO	NA	NA		No
ENSG00000100209.11;AF:chr22:28742039:28742331-28743882:28742679:28742728-28743882:+	AF	5.5015e-06	0.000485713	0.143017	1q_amplification	HSCB	No	NO	NA	NA		No
ENSG00000100209.11;AF:chr22:28742039:28742331-28743882:28742679:28742728-28743882:+	AF	5.86536e-05	0.00319392	0.123391	Biallelic DIS3	HSCB	No	NO	NA	NA		No
ENSG00000100209.11;AF:chr22:28742039:28742331-28743882:28742679:28742728-28743882:+	AF	0.0017837	0.0418259	0.102615	t(14;16)	HSCB	No	NO	NA	NA		No
ENSG00000100209.11;AF:chr22:28742039:28742331-28743882:28742679:28742728-28743882:+	AF	7.5474e-08	1.33907e-05	0.143547	t(4;14)	HSCB	No	NO	NA	NA		No
ENSG00000100209.11;AF:chr22:28742055:28742331-28743882:28742679:28742728-28743882:+	AF	2.01444e-09	5.78711e-07	0.201719	1q_amplification	HSCB	No	NO	NA	NA		No
ENSG00000100209.11;AF:chr22:28742055:28742331-28743882:28742679:28742728-28743882:+	AF	8.94239e-06	0.000718317	0.167553	Biallelic DIS3	HSCB	No	NO	NA	NA		No
ENSG00000100209.11;AF:chr22:28742055:28742331-28743882:28742679:28742728-28743882:+	AF	6.71103e-05	0.00355473	0.101794	DIS3	HSCB	No	NO	NA	NA		No
ENSG00000100209.11;AF:chr22:28742055:28742331-28743882:28742679:28742728-28743882:+	AF	4.41476e-14	3.97142e-11	-0.128796	HyperDiploid	HSCB	No	NO	NA	NA		No
ENSG00000100209.11;AF:chr22:28742055:28742331-28743882:28742679:28742728-28743882:+	AF	0.0026846	0.0557376	0.117694	t(14;16)	HSCB	No	NO	NA	NA		No
ENSG00000100209.11;AF:chr22:28742055:28742331-28743882:28742679:28742728-28743882:+	AF	1.88687e-07	2.91404e-05	0.142135	t(4;14)	HSCB	No	NO	NA	NA		No
ENSG00000100209.11;AF:chr22:28742055:28742331-28743882:28742701:28742728-28743882:+	AF	0.00250488	0.0531385	0.147261	Biallelic DIS3	HSCB	No	NO	NA	NA		No
ENSG00000100209.11;AF:chr22:28742055:28742331-28743882:28742701:28742728-28743882:+	AF	0.000645277	0.0199989	0.108319	DIS3	HSCB	No	NO	NA	NA		No
ENSG00000100219.16;AF:chr22:28799153-28799960:28800133:28799153-28800298:28800572:-	AF	0.0020114	0.045559	0.119795	Biallelic TENT5C	XBP1	No	YES	Yes	No		No
ENSG00000100219.16;RI:chr22:28796047:28796123-28796150:28796192:-	RI	1.8474e-05	0.00128537	0.155441	Biallelic TENT5C	XBP1	No	YES	Yes	No		No
ENSG00000100219.16;RI:chr22:28796047:28796123-28796150:28796192:-	RI	4.87051e-06	0.000440109	0.100292	TENT5C	XBP1	No	YES	Yes	No		No
ENSG00000100225.18;A3:chr22:32475124-32478981:32475124-32479133:+	A3	0.0373674	0.295589	0.105088	SF3B1 hotspots	FBXO7	No	NO	NA	NA		No
ENSG00000100239.16;SE:chr22:50436452-50436988:50437068-50437506:+	SE	0.0146077	0.170057	-0.128345	SF3B1	PPP6R2	No	NO	NA	NA		No
ENSG00000100294.13;SE:chr22:43133486-43137081:43137298-43141162:-	SE	0.00582509	0.0943542	0.104092	SF3B1	MCAT	No	NO	NA	NA		No
ENSG00000100296.13;AF:chr22:29549158-29553448:29553655:29549158-29553671:29553782:-	AF	0.000335625	0.0122875	-0.324362	t(14;16)	THOC5	Yes	NO	NA	NA		No
ENSG00000100299.18;A5:chr22:50627792-50627898:50627792-50627991:-	A5	3.54046e-05	0.00215812	0.122455	Biallelic TENT5C	ARSA	No	NO	NA	NA		No
ENSG00000100299.18;SE:chr22:50627406-50627556:50627792-50627946:-	SE	2.03346e-12	1.29066e-09	0.173097	Biallelic TENT5C	ARSA	No	NO	NA	NA		No
ENSG00000100321.15;AL:chr22:39376197-39377015:39377075:39376197-39381696:39385575:+	AL	0.00212988	0.0474319	-0.164522	t(4;14)	SYNGR1	No	NO	NA	NA		No
ENSG00000100321.15;AL:chr22:39376197-39377598:39377911:39376197-39381696:39385575:+	AL	0.00232487	0.0504641	-0.151406	t(4;14)	SYNGR1	No	NO	NA	NA		No
ENSG00000100354.21;SE:chr22:40262173-40264688:40267036-40270122:+	SE	0.00262488	0.0548798	-0.227163	SF3B1	TNRC6B	No	NO	NA	NA		No
ENSG00000100364.18;AF:chr22:45212107-45226780:45226903:45212107-45235249:45235413:-	AF	0.0156887	0.177662	0.181321	t(14;16)	KIAA0930	No	NO	NA	NA		No
ENSG00000100364.18;AF:chr22:45212107-45226780:45226903:45212107-45240640:45240769:-	AF	0.0120328	0.150972	0.176444	t(14;16)	KIAA0930	No	NO	NA	NA		No
ENSG00000100413.17;SE:chr22:41532157-41532604:41532745-41540699:-	SE	0.0371982	0.29484	0.175091	SF3B1	POLR3H	No	NO	NA	NA		No
ENSG00000100413.17;SE:chr22:41532157-41532659:41532745-41540699:-	SE	0.0308764	0.264976	0.115874	SF3B1	POLR3H	No	NO	NA	NA		No
ENSG00000100416.15;A5:chr22:46356072-46356842:46355588-46356842:+	A5	0.00221328	0.0487459	0.104408	t(14;16)	TRMU	No	NO	NA	NA		No
ENSG00000100445.17;MX:chr14:24440926-24441674:24441795-24442346:24440926-24442178:24442260-24442346:-	MX	0.000210318	0.00861343	-0.120977	BRAF	SDR39U1	No	NO	NA	NA		No
ENSG00000100445.17;MX:chr14:24440926-24441674:24441795-24442346:24440926-24442178:24442260-24442346:-	MX	5.77752e-06	0.000505098	-0.103763	t(11;14)	SDR39U1	No	NO	NA	NA		No
ENSG00000100445.17;MX:chr14:24440926-24441674:24441795-24442346:24440926-24442178:24442260-24442346:-	MX	0.0124738	0.15427	-0.102082	t(14;16)	SDR39U1	No	NO	NA	NA		No
ENSG00000100503.25;SE:chr14:50729723-50730923:50730983-50735516:-	SE	1.06664e-10	4.37223e-08	0.103893	t(11;14)	NIN	No	NO	No	No		No
ENSG00000100523.16;SE:chr14:53046949-53051844:53051927-53054438:-	SE	1.34597e-27	6.30984e-24	-0.159358	t(11;14)	DDHD1	No	NO	NA	NA		No
ENSG00000100523.16;SE:chr14:53093444-53096117:53096218-53103683:-	SE	0.0131774	0.159538	0.205923	SF3B1 hotspots	DDHD1	No	NO	NA	NA		No
ENSG00000100614.18;AF:chr14:60245752:60246046-60282684:60249221:60249677-60282684:+	AF	0.0107201	0.140387	-0.152269	1q_amplification	PPM1A	No	NO	NA	NA		No
ENSG00000100614.18;AF:chr14:60245752:60246046-60282684:60249221:60249677-60282684:+	AF	0.0471419	0.333159	-0.103576	BRAF	PPM1A	No	NO	NA	NA		No
ENSG00000100614.18;AF:chr14:60245785:60246046-60282684:60249221:60249677-60282684:+	AF	0.00489121	0.0838808	-0.259578	Biallelic TP53	PPM1A	No	NO	NA	NA		No
ENSG00000100650.16;AF:chr14:69767116:69767255-69768138:69767940:69767987-69768138:+	AF	0.0165986	0.183878	0.107084	t(14;16)	SRSF5	No	NO	NA	NA		No
ENSG00000100650.16;AF:chr14:69767157:69767251-69768138:69767940:69767987-69768138:+	AF	0.020525	0.209402	0.108325	t(14;16)	SRSF5	No	NO	NA	NA		No
ENSG00000100650.16;AF:chr14:69767172:69767380-69768138:69767940:69767987-69768138:+	AF	0.00907168	0.126054	0.207502	t(14;16)	SRSF5	No	NO	NA	NA		No
ENSG00000100650.16;AF:chr14:69767182:69767380-69768138:69767940:69767987-69768138:+	AF	0.00265786	0.0553668	0.214116	t(14;16)	SRSF5	No	NO	NA	NA		No
ENSG00000100650.16;AF:chr14:69767240:69767380-69768138:69767940:69767987-69768138:+	AF	0.0366425	0.292482	0.115952	t(14;16)	SRSF5	No	NO	NA	NA		No
ENSG00000100802.15;RI:chr14:22998427:22998741-22999054:22999402:-	RI	0.0450929	0.325694	0.137936	Biallelic TENT5C	C14orf93	No	NO	NA	NA		No
ENSG00000100804.19;AF:chr14:23033674-23034476:23034885:23033674-23035112:23035230:-	AF	1.70052e-10	6.61225e-08	-0.16842	t(11;14)	PSMB5	No	NO	NA	NA		No
ENSG00000100804.19;AL:chr14:23016543:23016635-23033368:23026297:23026375-23033368:-	AL	0.0099592	0.133896	0.127422	t(14;16)	PSMB5	No	NO	NA	NA		No
ENSG00000100811.14;SE:chr14:100274758-100276490:100276648-100277418:+	SE	0.0072018	0.108569	0.105564	Biallelic TP53	YY1	No	NO	Yes	No		No
ENSG00000100852.13;AF:chr14:32076985:32077053-32090502:32077304:32077435-32090502:+	AF	0.0405629	0.309356	0.339519	SF3B1	ARHGAP5	No	NO	NA	NA		No
ENSG00000100889.12;SE:chr14:24098678-24099049:24099247-24099558:+	SE	0.0338288	0.279434	0.319596	SF3B1 hotspots	PCK2	No	NO	NA	NA		No
ENSG00000100911.16;A3:chr14:24146240-24146534:24145772-24146534:-	A3	0.0251827	0.235361	0.147539	SF3B1 hotspots	PSME2	No	NO	NA	NA		No
ENSG00000100911.16;RI:chr14:24144400:24145155-24145243:24145273:-	RI	1.34044e-15	1.60489e-12	-0.120342	t(11;14)	PSME2	No	NO	NA	NA		No
ENSG00000100911.16;RI:chr14:24144400:24145155-24145243:24145273:-	RI	0.000113651	0.00537347	-0.106408	t(14;16)	PSME2	No	NO	NA	NA		No
ENSG00000100926.15;A5:chr14:24195036-24195309:24195036-24195550:-	A5	0.0230066	0.224058	0.192508	SF3B1 hotspots	TM9SF1	No	NO	NA	NA		No
ENSG00000100926.15;A5:chr14:24195036-24195346:24195036-24195550:-	A5	0.0341612	0.281066	0.184659	SF3B1 hotspots	TM9SF1	No	NO	NA	NA		No
ENSG00000100926.15;AF:chr14:24195036-24195309:24195350:24195036-24195550:24195687:-	AF	0.00495503	0.0845874	-0.121824	t(11;14)	TM9SF1	No	NO	NA	NA		No
ENSG00000100926.15;AF:chr14:24195036-24195346:24195441:24195036-24195550:24195687:-	AF	0.00422491	0.0760242	0.155294	SF3B1 hotspots	TM9SF1	No	NO	NA	NA		No
ENSG00000100983.12;AF:chr20:34951860-34954716:34955643:34951860-34955727:34955783:-	AF	0.00119315	0.0313412	-0.104997	Biallelic DIS3	GSS	No	NO	NA	NA		No
ENSG00000100983.12;AF:chr20:34951860-34954716:34955643:34951860-34955727:34955783:-	AF	9.35984e-05	0.00461973	-0.108829	t(4;14)+DIS3	GSS	No	NO	NA	NA		No
ENSG00000100997.20;MX:chr20:25300884-25301332:25301378-25302219:25300884-25301719:25302034-25302219:-	MX	0.0267243	0.243548	-0.22861	SF3B1	ABHD12	No	NO	NA	NA		No
ENSG00000100997.20;MX:chr20:25300884-25301332:25301378-25302219:25300884-25301719:25302034-25302219:-	MX	1.08138e-05	0.000836268	-0.148854	t(14;16)	ABHD12	No	NO	NA	NA		No
ENSG00000101040.19;AF:chr20:47347926-47351710:47351877:47347926-47356380:47356414:-	AF	2.26432e-06	0.000234607	-0.271798	t(4;14)+DIS3	ZMYND8	No	NO	NA	NA		No
ENSG00000101040.19;AF:chr20:47347926-47356380:47356414:47347926-47356657:47356706:-	AF	0.000249895	0.00980873	0.115763	t(4;14)+DIS3	ZMYND8	No	NO	NA	NA		No
ENSG00000101040.19;AF:chr20:47347926-47356380:47356414:47347926-47356657:47356889:-	AF	5.93843e-05	0.00322695	0.157016	Biallelic DIS3	ZMYND8	No	NO	NA	NA		No
ENSG00000101040.19;AF:chr20:47347926-47356380:47356414:47347926-47356657:47356889:-	AF	0.0020413	0.0460297	0.151596	t(14;16)	ZMYND8	No	NO	NA	NA		No
ENSG00000101040.19;AF:chr20:47347926-47356380:47356414:47347926-47356657:47356889:-	AF	0.0119611	0.150409	0.118938	t(4;14)+DIS3	ZMYND8	No	NO	NA	NA		No
ENSG00000101040.19;SE:chr20:47236516-47238758:47239138-47246008:-	SE	0.000194082	0.00811341	0.11599	Biallelic DIS3	ZMYND8	No	NO	NA	NA		No
ENSG00000101040.19;SE:chr20:47236516-47238758:47239138-47246008:-	SE	9.9598e-07	0.000119067	0.104726	t(4;14)	ZMYND8	No	NO	NA	NA		No
ENSG00000101104.13;A3:chr20:44932432-44933057:44932432-44933072:+	A3	0.00796108	0.115801	0.473779	SF3B1	PABPC1L	No	NO	NA	NA		No
ENSG00000101187.16;AL:chr20:62669078-62671750:62672154:62669078-62685441:62685785:+	AL	2.98596e-05	0.00188205	-0.342968	SF3B1 hotspots	SLCO4A1	No	NO	NA	NA		No
ENSG00000101194.18;AF:chr20:62952709:62952889-62956765:62953046:62953272-62956765:+	AF	0.00908866	0.126191	-0.194931	SF3B1	SLC17A9	No	NO	NA	NA		No
ENSG00000101194.18;AF:chr20:62952709:62952889-62956765:62953046:62953272-62956765:+	AF	0.0250814	0.234841	-0.194878	SF3B1 hotspots	SLC17A9	No	NO	NA	NA		No
ENSG00000101194.18;AF:chr20:62952709:62952889-62956765:62953046:62953272-62956765:+	AF	6.25967e-09	1.55183e-06	0.115936	t(4;14)	SLC17A9	No	NO	NA	NA		No
ENSG00000101224.17;A3:chr20:3796731-3797622:3796731-3797664:+	A3	4.38496e-06	0.000403535	0.185075	t(14;16)	CDC25B	No	NO	NA	NA		No
ENSG00000101246.20;AF:chr20:63706738-63706999:63707658:63706738-63707867:63708025:-	AF	0.0284158	0.25245	-0.363682	SF3B1 hotspots	ARFRP1	No	NO	No	No		No
ENSG00000101246.20;SE:chr20:63700702-63701830:63701898-63702136:-	SE	0.0211077	0.212952	0.114633	t(4;14)+DIS3	ARFRP1	No	NO	No	No		No
ENSG00000101246.20;SE:chr20:63706738-63706999:63707092-63707867:-	SE	0.0232688	0.225441	-0.390109	SF3B1 hotspots	ARFRP1	No	NO	No	No		No
ENSG00000101247.18;SE:chr20:13808902-13814418:13814515-13816463:+	SE	0.0382123	0.299333	-0.103985	SF3B1	NDUFAF5	No	NO	NA	NA		No
ENSG00000101247.18;SE:chr20:13808902-13814418:13814515-13816463:+	SE	2.75362e-13	2.11864e-10	-0.124455	t(11;14)	NDUFAF5	No	NO	NA	NA		No
ENSG00000101266.19;SE:chr20:505229-508451:508605-543672:-	SE	0.0436278	0.321116	0.248791	SF3B1	CSNK2A1	No	NO	NA	NA		No
ENSG00000101294.18;AL:chr20:31561736-31562413:31562671:31561736-31566210:31566275:+	AL	0.00106165	0.028781	0.105687	Biallelic TENT5C	HM13	No	NO	NA	NA		No
ENSG00000101294.18;AL:chr20:31561736-31562413:31562671:31561736-31566210:31566275:+	AL	4.14572e-19	8.42416e-16	0.115947	HyperDiploid	HM13	No	NO	NA	NA		No
ENSG00000101294.18;AL:chr20:31566295-31567640:31567986:31566295-31569120:31569308:+	AL	6.35362e-19	1.25879e-15	0.112797	HyperDiploid	HM13	No	NO	NA	NA		No
ENSG00000101294.18;AL:chr20:31566295-31567640:31567986:31566295-31569120:31569308:+	AL	4.80197e-33	2.95983e-29	-0.191549	t(11;14)	HM13	Yes	NO	NA	NA		No
ENSG00000101294.18;AL:chr20:31566295-31567640:31567986:31566295-31569120:31569308:+	AL	9.2694e-10	2.94339e-07	-0.103331	t(4;14)	HM13	No	NO	NA	NA		No
ENSG00000101294.18;AL:chr20:31566295-31568078:31568211:31566295-31569120:31569308:+	AL	0.0101344	0.135451	-0.101525	1q_amplification	HM13	No	NO	NA	NA		No
ENSG00000101294.18;AL:chr20:31566295-31568078:31568211:31566295-31569120:31569308:+	AL	2.6624e-09	7.3957e-07	0.119678	HyperDiploid	HM13	No	NO	NA	NA		No
ENSG00000101294.18;AL:chr20:31566295-31568078:31568211:31566295-31569120:31569308:+	AL	2.52222e-06	0.000256839	-0.119472	t(11;14)	HM13	No	NO	NA	NA		Yes
ENSG00000101294.18;AL:chr20:31566295-31568078:31568211:31566295-31569120:31569308:+	AL	0.0172563	0.188316	-0.118165	t(14;16)	HM13	No	NO	NA	NA		Yes
ENSG00000101294.18;AL:chr20:31566295-31568078:31568211:31566295-31569120:31569308:+	AL	1.82064e-08	3.93549e-06	-0.17767	t(4;14)	HM13	No	NO	NA	NA		Yes
ENSG00000101310.17;AF:chr20:18507544:18507669-18510822:18507940:18508297-18510822:+	AF	5.78338e-06	0.000505558	0.120303	t(11;14)	SEC23B	No	NO	NA	NA		No
ENSG00000101361.17;SE:chr20:2657488-2657639:2657692-2657929:+	SE	0.00137941	0.0347634	0.101942	1q_amplification	NOP56	No	NO	NA	NA		No
ENSG00000101444.13;AF:chr20:34295585-34302345:34302675:34295585-34303243:34303317:-	AF	0.000309633	0.011555	-0.177617	Biallelic DIS3	AHCY	No	NO	NA	NA		No
ENSG00000101574.15;A5:chr18:2563859-2566821:2563859-2567512:-	A5	9.38683e-09	2.21491e-06	0.109395	1q_amplification	METTL4	No	NO	NA	NA		No
ENSG00000101608.13;AF:chr18:3247481:3247587-3253233:3252218:3252482-3253233:+	AF	0.0414348	0.312898	0.166614	SF3B1	MYL12A	No	NO	NA	NA		No
ENSG00000101751.10;AF:chr18:54269592:54271485-54273926:54272170:54272242-54273926:+	AF	1.73374e-14	1.70326e-11	-0.131294	t(11;14)	POLI	No	NO	NA	NA		No
ENSG00000101751.10;AF:chr18:54269592:54271485-54273926:54272170:54272242-54273926:+	AF	3.0604e-06	0.00030073	-0.162219	t(14;16)	POLI	No	NO	NA	NA		No
ENSG00000101843.19;MX:chrX:108087852-108087953:108088099-108091407:108087852-108088752:108088850-108091407:-	MX	0.0448785	0.325047	0.303766	SF3B1	PSMD10	No	NO	NA	NA		No
ENSG00000101901.12;AF:chrX:111681189:111681299-111682132:111681663:111681826-111682132:+	AF	0.0312605	0.266925	-0.268105	SF3B1	ALG13	No	NO	NA	NA		No
ENSG00000101972.19;AF:chrX:123960519:123960866-124022531:123961739:123961856-124022531:+	AF	0.0462865	0.329971	0.162598	SF3B1 hotspots	STAG2	No	NO	No	Yes		No
ENSG00000101974.14;SE:chrX:139728962-139731651:139731755-139737916:-	SE	0.0389111	0.302431	0.116056	SF3B1	ATP11C	No	NO	NA	NA		No
ENSG00000101974.14;SE:chrX:139728962-139731651:139731755-139737916:-	SE	0.000345908	0.0125647	0.153576	t(14;16)	ATP11C	No	NO	NA	NA		No
ENSG00000102034.17;AF:chrX:130081539-130110325:130110497:130081539-130110620:130110716:-	AF	0.00944179	0.129365	0.119901	1q_amplification	ELF4	No	NO	No	No		No
ENSG00000102034.17;AF:chrX:130081539-130110325:130110497:130081539-130110620:130110716:-	AF	0.0436343	0.321142	0.145904	Biallelic TP53	ELF4	No	NO	No	No		No
ENSG00000102034.17;AF:chrX:130081539-130110325:130110497:130081539-130110620:130110716:-	AF	0.00713835	0.107946	0.177024	t(14;16)	ELF4	No	NO	No	No		No
ENSG00000102100.16;A3:chrX:48905259-48906392:48904892-48906392:-	A3	0.000425411	0.0146661	-0.126792	Biallelic TENT5C	SLC35A2	No	NO	NA	NA		No
ENSG00000102144.15;AF:chrX:77910739:77910835-78109867:78104248:78104405-78109867:+	AF	0.0270522	0.245306	0.121873	t(4;14)	PGK1	No	NO	NA	NA		No
ENSG00000102225.16;A3:chrX:47227099-47227160:47227099-47227181:+	A3	0.0247107	0.232972	-0.132794	SF3B1 hotspots	CDK16	No	NO	NA	NA		No
ENSG00000102226.10;AF:chrX:47233009:47233219-47239070:47233392:47233533-47239070:+	AF	0.0186335	0.197459	0.262627	t(4;14)+DIS3	USP11	No	NO	NA	NA		No
ENSG00000102226.10;AF:chrX:47233009:47233219-47239070:47233772:47233912-47239070:+	AF	0.0166787	0.184453	0.268884	t(4;14)+DIS3	USP11	No	NO	NA	NA		No
ENSG00000102226.10;AF:chrX:47233392:47233533-47239070:47233772:47233912-47239070:+	AF	0.00829054	0.118907	0.112236	Biallelic DIS3	USP11	No	NO	NA	NA		No
ENSG00000102316.17;AF:chrX:54807599:54807802-54809303:54809060:54809223-54809303:+	AF	2.5212e-36	1.77789e-32	-0.398193	t(11;14)	MAGED2	Yes	NO	NA	NA		No
ENSG00000102316.17;AF:chrX:54807745:54807802-54809303:54808371:54808433-54809303:+	AF	1.62656e-16	2.26903e-13	-0.172062	t(4;14)	MAGED2	No	NO	NA	NA		No
ENSG00000102316.17;AF:chrX:54807745:54807802-54809303:54809060:54809223-54809303:+	AF	7.7065e-50	6.44487e-46	-0.182401	t(11;14)	MAGED2	Yes	NO	NA	NA		No
ENSG00000102316.17;AF:chrX:54807747:54807802-54809303:54808371:54808433-54809303:+	AF	4.44995e-05	0.00258182	-0.110199	t(4;14)	MAGED2	No	NO	NA	NA		No
ENSG00000102316.17;AF:chrX:54807747:54807802-54809303:54808371:54808433-54809303:+	AF	0.0289565	0.255283	0.108443	t(4;14)+DIS3	MAGED2	No	NO	NA	NA		No
ENSG00000102316.17;AF:chrX:54807747:54807802-54809303:54809060:54809223-54809303:+	AF	2.13961e-26	9.17724e-23	-0.262313	t(11;14)	MAGED2	Yes	NO	NA	NA		No
ENSG00000102316.17;AF:chrX:54808338:54808433-54809303:54809060:54809223-54809303:+	AF	1.07552e-28	5.35899e-25	-0.332029	t(11;14)	MAGED2	Yes	NO	NA	NA		No
ENSG00000102316.17;RI:chrX:54815248:54815690-54815881:54816007:+	RI	5.173e-05	0.00290022	-0.113377	t(4;14)	MAGED2	No	NO	NA	NA		No
ENSG00000102316.17;RI:chrX:54815248:54815690-54815881:54816007:+	RI	0.0280808	0.250672	0.11498	t(4;14)+DIS3	MAGED2	No	NO	NA	NA		No
ENSG00000102349.18;SE:chrX:56265744-56268913:56268991-56269378:+	SE	0.00706321	0.107187	-0.115313	t(14;16)	KLF8	No	NO	NA	NA		No
ENSG00000102401.20;A5:chrX:101623430-101623786:101623276-101623786:+	A5	0.013843	0.164448	0.14017	t(4;14)+DIS3	ARMCX3	No	NO	NA	NA		No
ENSG00000102554.14;AF:chr13:73054976:73055158-73061861:73059005:73059588-73061861:+	AF	0.000424841	0.0146507	-0.117522	1q_gain	KLF5	No	NO	Yes	No		No
ENSG00000102606.18;AF:chr13:111153738:111153991-111205289:111186854:111186990-111205289:+	AF	0.0145754	0.16984	0.137019	Biallelic TENT5C	ARHGEF7	No	NO	NA	NA		No
ENSG00000102804.15;AF:chr13:44436095-44436504:44436845:44436095-44573163:44576330:-	AF	0.000238252	0.00946398	0.160547	1q_amplification	TSC22D1	No	NO	NA	NA		No
ENSG00000102805.16;AL:chr13:76996127-77000458:77001331:76996127-77008744:77010968:+	AL	0.0128904	0.157387	0.249073	t(4;14)+DIS3	CLN5	No	NO	NA	NA		No
ENSG00000102805.16;AL:chr13:76996127-77000458:77002464:76996127-77008744:77010968:+	AL	0.0354997	0.287297	-0.189112	Biallelic TENT5C	CLN5	No	NO	NA	NA		No
ENSG00000102805.16;AL:chr13:76996127-77000458:77002464:76996127-77008744:77010968:+	AL	0.0481737	0.33708	-0.327289	SF3B1	CLN5	No	NO	NA	NA		No
ENSG00000102897.10;SE:chr16:20902717-20915556:20915714-20920122:+	SE	7.01184e-05	0.00367871	-0.100854	t(4;14)	LYRM1	No	NO	NA	NA		No
ENSG00000102901.13;SE:chr16:67832108-67832228:67832354-67832455:-	SE	0.0149316	0.172378	0.101799	t(14;16)	CENPT	No	NO	NA	NA		No
ENSG00000102984.15;AF:chr16:71883273-71883423:71883487:71883273-71883908:71884190:-	AF	0.0359019	0.289109	-0.240016	SF3B1 hotspots	ZNF821	No	NO	NA	NA		No
ENSG00000102984.15;AF:chr16:71883273-71883908:71884153:71883273-71894889:71895336:-	AF	0.00120714	0.0316111	0.195568	t(4;14)+DIS3	ZNF821	No	NO	NA	NA		No
ENSG00000102984.15;AF:chr16:71883273-71884594:71884809:71883273-71894889:71895336:-	AF	0.0214845	0.215208	0.162088	t(4;14)+DIS3	ZNF821	No	NO	NA	NA		No
ENSG00000103121.9;MX:chr16:80976179-80978242:80978415-80981806:80976179-80980770:80980879-80981806:-	MX	0.0198686	0.205352	-0.10296	t(14;16)	CMC2	No	NO	NA	NA		No
ENSG00000103121.9;MX:chr16:80981877-80988540:80988596-80997314:80981877-80996923:80997020-80997314:-	MX	0.0177792	0.191878	0.192963	SF3B1	CMC2	No	NO	NA	NA		No
ENSG00000103121.9;MX:chr16:80981877-80988540:80988596-80997314:80981877-80996923:80997020-80997314:-	MX	0.0312511	0.266879	-0.320722	SF3B1 hotspots	CMC2	No	NO	NA	NA		No
ENSG00000103168.16;A3:chr16:84184989-84186901:84184899-84186901:-	A3	0.0428859	0.31846	0.231395	SF3B1 hotspots	TAF1C	No	NO	NA	NA		No
ENSG00000103202.13;AF:chr16:396725:397079-398990:397192:397313-398990:+	AF	0.0338316	0.279443	-0.194264	SF3B1	NME4	No	NO	NA	NA		No
ENSG00000103202.13;RI:chr16:398208:398394-398990:399123:+	RI	0.000344559	0.0125278	-0.133096	Biallelic TENT5C	NME4	No	NO	NA	NA		No
ENSG00000103253.18;AL:chr16:728895-729009:729715:728895-733469:733847:+	AL	0.000819805	0.0238112	0.129624	t(11;14)	HAGHL	No	NO	NA	NA		No
ENSG00000103253.18;AL:chr16:728895-729009:729715:728895-733469:733847:+	AL	0.00014253	0.00639259	0.253663	t(14;16)	HAGHL	No	NO	NA	NA		No
ENSG00000103254.10;A5:chr16:722083-722309:721941-722309:+	A5	2.82488e-11	1.35131e-08	-0.104472	t(11;14)	ANTKMT	No	NO	NA	NA		No
ENSG00000103257.9;AF:chr16:87851849-87863590:87863639:87851849-87868885:87869507:-	AF	0.0366836	0.292665	-0.102423	Biallelic TENT5C	SLC7A5	No	NO	NA	NA		No
ENSG00000103274.11;AL:chr16:10761859-10763541:10763834:10761859-10769047:10769351:+	AL	0.0357322	0.288322	-0.111099	t(14;16)	NUBP1	No	NO	NA	NA		No
ENSG00000103275.20;AF:chr16:1309758:1309773-1314020:1309803:1310253-1314020:+	AF	0.0176388	0.190927	0.135814	t(4;14)+DIS3	UBE2I	No	NO	NA	NA		No
ENSG00000103335.22;AL:chr16:88717023:88717211-88719574:88717715:88717808-88719574:-	AL	0.0406405	0.309683	0.421579	SF3B1 hotspots	PIEZO1	No	NO	NA	NA		No
ENSG00000103343.13;AL:chr16:3404648-3404909:3405043:3404648-3408321:3409364:+	AL	0.00446174	0.0789044	-0.112572	Biallelic TENT5C	ZNF174	No	NO	NA	NA		No
ENSG00000103343.13;AL:chr16:3404648-3404909:3405043:3404648-3408321:3409364:+	AL	0.000184606	0.00780513	0.103216	t(11;14)	ZNF174	No	NO	NA	NA		No
ENSG00000103496.15;AF:chr16:31033095:31033522-31034013:31033557:31033835-31034013:+	AF	0.0161928	0.181088	-0.272347	t(4;14)+DIS3	STX4	No	NO	NA	NA		No
ENSG00000103496.15;AF:chr16:31033095:31033522-31034013:31033588:31033835-31034013:+	AF	0.0318569	0.269931	-0.163301	t(4;14)+DIS3	STX4	No	NO	NA	NA		No
ENSG00000103496.15;AF:chr16:31033095:31033522-31034013:31033786:31033835-31034013:+	AF	0.0033822	0.065444	-0.138362	Biallelic DIS3	STX4	No	NO	NA	NA		No
ENSG00000103496.15;AF:chr16:31033095:31033522-31034013:31033786:31033835-31034013:+	AF	0.000433723	0.0148836	-0.235594	t(4;14)+DIS3	STX4	No	NO	NA	NA		No
ENSG00000103502.14;A5:chr16:29861259-29862586:29861259-29862815:-	A5	0.0334155	0.277345	-0.187646	SF3B1 hotspots	CDIPT	No	NO	NA	NA		No
ENSG00000103502.14;SE:chr16:29861259-29862586:29862635-29862815:-	SE	0.0069632	0.106206	-0.260787	SF3B1 hotspots	CDIPT	No	NO	NA	NA		No
ENSG00000104047.15;A3:chr15:49625431-49630824:49625431-49630956:+	A3	0.0171598	0.18773	0.118838	SF3B1 hotspots	DTWD1	No	NO	NA	NA		No
ENSG00000104164.12;SE:chr15:45587525-45603100:45603187-45605428:+	SE	0.000105913	0.00508701	0.128242	t(14;16)	BLOC1S6	No	NO	NA	NA		No
ENSG00000104177.18;SE:chr15:48149371-48151100:48151171-48151473:-	SE	0.0266216	0.242983	-0.104836	SF3B1 hotspots	MYEF2	No	NO	NA	NA		No
ENSG00000104231.11;AF:chr8:81718224-81720752:81721244:81718224-81732199:81732619:-	AF	4.362e-05	0.00254169	-0.197634	1q_amplification	ZFAND1	No	NO	NA	NA		No
ENSG00000104231.11;AF:chr8:81718224-81721249:81721295:81718224-81732199:81732387:-	AF	0.000167972	0.00725104	-0.172931	1q_amplification	ZFAND1	No	NO	NA	NA		No
ENSG00000104231.11;AL:chr8:81714987:81715114-81718182:81717252:81717288-81718182:-	AL	4.362e-05	0.00254169	0.197634	1q_amplification	ZFAND1	No	NO	NA	NA		No
ENSG00000104290.11;SE:chr8:28494343-28499933:28499978-28502670:+	SE	1.49983e-05	0.00108722	-0.141862	1q_amplification	FZD3	No	NO	NA	NA		No
ENSG00000104299.15;A3:chr8:28768376-28769889:28768322-28769889:-	A3	0.00126082	0.0326271	-0.177223	SF3B1 hotspots	INTS9	No	NO	NA	NA		No
ENSG00000104325.7;A3:chr8:90001561-90017124:90001561-90017302:+	A3	0.0345216	0.282817	0.316242	SF3B1 hotspots	DECR1	No	NO	NA	NA		No
ENSG00000104325.7;AF:chr8:90001405:90001561-90018909:90016734:90017326-90018909:+	AF	1.15044e-05	0.000879403	0.11252	t(11;14)	DECR1	No	NO	NA	NA		No
ENSG00000104325.7;AF:chr8:90001476:90001561-90018909:90016734:90017326-90018909:+	AF	0.0330379	0.275659	0.60905	SF3B1 hotspots	DECR1	No	NO	NA	NA		No
ENSG00000104325.7;SE:chr8:90001561-90017124:90017326-90018909:+	SE	0.0497223	0.343045	-0.33223	SF3B1 hotspots	DECR1	No	NO	NA	NA		No
ENSG00000104325.7;SE:chr8:90001561-90017302:90017326-90018909:+	SE	0.0336641	0.27859	-0.546457	SF3B1 hotspots	DECR1	No	NO	NA	NA		No
ENSG00000104375.17;A3:chr8:98595750-98596032:98595045-98596032:-	A3	0.00890376	0.124595	-0.572784	SF3B1 hotspots	STK3	No	NO	NA	NA		No
ENSG00000104419.17;AF:chr8:133284329-133296737:133297586:133284329-133297743:133297958:-	AF	0.0341577	0.281049	0.157692	t(4;14)+DIS3	NDRG1	No	NO	No	No		No
ENSG00000104529.17;AF:chr8:143586849-143588828:143589316:143586849-143597348:143597399:-	AF	0.027279	0.246523	-0.144317	SF3B1	EEF1D	No	NO	NA	NA		No
ENSG00000104529.17;SE:chr8:143586849-143593875:143594071-143597348:-	SE	0.000701674	0.0212424	-0.145717	SF3B1	EEF1D	No	NO	NA	NA		No
ENSG00000104529.17;SE:chr8:143590081-143592647:143592942-143597348:-	SE	0.0417657	0.31427	0.133634	SF3B1 hotspots	EEF1D	No	NO	NA	NA		No
ENSG00000104635.14;AF:chr8:22367249:22367408-22404696:22367537:22367737-22404696:+	AF	0.0197593	0.204666	-0.382855	SF3B1 hotspots	SLC39A14	No	NO	NA	NA		No
ENSG00000104660.19;AL:chr8:30104486-30105746:30108524:30104486-30137272:30138348:+	AL	2.97817e-20	7.10075e-17	-0.140305	t(11;14)	LEPROTL1	No	NO	NA	NA		No
ENSG00000104660.19;AL:chr8:30104486-30131976:30132183:30104486-30137272:30138348:+	AL	0.0322639	0.271877	-0.169108	Biallelic TENT5C	LEPROTL1	No	NO	NA	NA		No
ENSG00000104756.16;AF:chr8:25446250-25450380:25450611:25446250-25458199:25458476:-	AF	0.0344556	0.282513	-0.172506	SF3B1	KCTD9	No	NO	NA	NA		No
ENSG00000104824.17;AF:chr19:38847434-38849700:38850333:38847434-38852296:38852347:-	AF	1.93271e-15	2.25716e-12	-0.153917	1q_amplification	HNRNPL	No	NO	NA	NA		No
ENSG00000104852.15;A5:chr19:49102185-49104634:49102173-49104634:+	A5	3.38347e-06	0.000326595	0.121911	1q_amplification	SNRNP70	No	NO	NA	NA		No
ENSG00000104852.15;A5:chr19:49102185-49104634:49102173-49104634:+	A5	5.33863e-07	7.06701e-05	0.154527	Biallelic DIS3	SNRNP70	No	NO	NA	NA		No
ENSG00000104852.15;A5:chr19:49102185-49104634:49102173-49104634:+	A5	2.02368e-20	4.93819e-17	-0.118644	HyperDiploid	SNRNP70	No	NO	NA	NA		No
ENSG00000104852.15;A5:chr19:49102185-49104634:49102173-49104634:+	A5	3.63409e-11	1.68278e-08	0.2085	t(14;16)	SNRNP70	No	NO	NA	NA		No
ENSG00000104852.15;A5:chr19:49102185-49104634:49102173-49104634:+	A5	5.06565e-17	7.69193e-14	0.153668	t(4;14)	SNRNP70	No	NO	NA	NA		No
ENSG00000104852.15;AF:chr19:49085423:49085636-49090291:49086524:49086561-49090291:+	AF	0.000338325	0.0123551	0.13085	1q_amplification	SNRNP70	No	NO	NA	NA		No
ENSG00000104852.15;AF:chr19:49085423:49085636-49090291:49086524:49086561-49090291:+	AF	6.68959e-10	2.20541e-07	0.118376	t(11;14)	SNRNP70	No	NO	NA	NA		No
ENSG00000104852.15;AF:chr19:49085423:49085636-49090291:49086524:49086561-49090291:+	AF	6.05641e-12	3.41155e-09	0.16991	t(4;14)	SNRNP70	No	NO	NA	NA		No
ENSG00000104852.15;SE:chr19:49101471-49102114:49102185-49104634:+	SE	1.15553e-13	9.56746e-11	0.111508	t(14;16)	SNRNP70	No	NO	NA	NA		No
ENSG00000104853.16;AF:chr19:44954591:44954701-44961963:44955380:44955467-44961963:+	AF	0.00708693	0.107444	0.113767	t(4;14)+DIS3	CLPTM1	No	NO	NA	NA		No
ENSG00000104870.13;AF:chr19:49506816:49506924-49524507:49513195:49514486-49524507:+	AF	0.00413312	0.0748915	-0.124541	t(14;16)	FCGRT	No	NO	NA	NA		No
ENSG00000104870.13;SE:chr19:49514486-49524507:49525573-49526010:+	SE	0.000544107	0.0176111	0.119779	t(14;16)	FCGRT	No	NO	NA	NA		No
ENSG00000104872.11;A3:chr19:49446794-49447024:49446595-49447024:-	A3	9.18054e-09	2.17409e-06	-0.120647	t(11;14)	PIH1D1	No	NO	NA	NA		No
ENSG00000104872.11;A3:chr19:49446794-49447024:49446595-49447024:-	A3	3.88086e-06	0.000365216	-0.164445	t(14;16)	PIH1D1	No	NO	NA	NA		No
ENSG00000104881.16;AF:chr19:45398339-45404999:45405069:45398339-45406292:45406349:-	AF	0.0496697	0.342868	0.290083	SF3B1	PPP1R13L	No	NO	NA	NA		No
ENSG00000104881.16;SE:chr19:45398339-45404999:45405081-45406292:-	SE	0.0117204	0.148499	0.228571	SF3B1	PPP1R13L	No	NO	NA	NA		No
ENSG00000104894.12;RI:chr19:49339330:49339413-49340251:49340606:+	RI	1.26457e-11	6.62214e-09	0.101045	t(14;16)	CD37	No	NO	NA	NA		No
ENSG00000104907.12;SE:chr19:13110306-13112705:13112817-13112909:-	SE	0.0440689	0.322583	-0.108771	t(4;14)+DIS3	TRMT1	No	NO	NA	NA		No
ENSG00000104960.15;A5:chr19:49851208-49854406:49851096-49854406:+	A5	0.0202936	0.207995	0.10537	t(4;14)+DIS3	PTOV1	No	NO	NA	NA		No
ENSG00000104960.15;A5:chr19:49851499-49854406:49851208-49854406:+	A5	0.0400462	0.307223	-0.103925	t(4;14)+DIS3	PTOV1	No	NO	NA	NA		No
ENSG00000104960.15;AF:chr19:49850828:49850955-49854406:49851159:49851499-49854406:+	AF	0.0110429	0.143052	-0.103907	Biallelic DIS3	PTOV1	No	NO	NA	NA		No
ENSG00000104964.15;AF:chr19:3061257-3062174:3062277:3061257-3062700:3063107:-	AF	0.000486876	0.0162193	0.122391	Biallelic DIS3	TLE5	No	NO	NA	NA		No
ENSG00000104964.15;AF:chr19:3061257-3062174:3062277:3061257-3062700:3063107:-	AF	0.00427748	0.0766726	0.162021	t(4;14)+DIS3	TLE5	No	NO	NA	NA		No
ENSG00000104973.19;AL:chr19:49836406-49836847:49836979:49836406-49838580:49840383:+	AL	1.69101e-11	8.61404e-09	-0.109931	HyperDiploid	MED25	No	NO	NA	NA		No
ENSG00000104973.19;AL:chr19:49836406-49836847:49836979:49836406-49838580:49840383:+	AL	0.0434999	0.320647	0.237937	SF3B1 hotspots	MED25	No	NO	NA	NA		No
ENSG00000104973.19;AL:chr19:49836406-49836847:49836979:49836406-49838580:49840383:+	AL	2.43014e-14	2.3203e-11	0.173322	t(11;14)	MED25	No	NO	NA	NA		No
ENSG00000104973.19;AL:chr19:49836406-49836847:49836979:49836406-49838580:49840383:+	AL	1.92545e-06	0.000205626	0.120697	t(4;14)	MED25	No	NO	NA	NA		No
ENSG00000104973.19;RI:chr19:49836226:49836406-49836847:49836979:+	RI	2.76839e-13	2.12804e-10	0.123408	HyperDiploid	MED25	No	NO	NA	NA		No
ENSG00000104973.19;RI:chr19:49836226:49836406-49836847:49836979:+	RI	0.0291734	0.256342	-0.257308	SF3B1 hotspots	MED25	No	NO	NA	NA		No
ENSG00000104973.19;RI:chr19:49836226:49836406-49836847:49836979:+	RI	3.54439e-12	2.11876e-09	-0.180879	t(11;14)	MED25	No	NO	NA	NA		No
ENSG00000104973.19;RI:chr19:49836226:49836406-49836847:49836979:+	RI	9.99698e-07	0.000119423	-0.139629	t(4;14)	MED25	No	NO	NA	NA		No
ENSG00000104979.9;SE:chr19:13774574-13774652:13774707-13778052:+	SE	0.0306915	0.264035	0.108593	SF3B1 hotspots	C19orf53	No	NO	NA	NA		No
ENSG00000105053.11;SE:chr19:49994919-49995191:49995275-50000790:-	SE	0.01852	0.196751	0.165855	SF3B1	VRK3	No	NO	NA	NA		No
ENSG00000105085.11;AF:chr19:16578409-16627872:16628173:16578409-16628522:16629062:-	AF	0.0489596	0.340148	0.118608	t(4;14)+DIS3	MED26	No	NO	NA	NA		No
ENSG00000105085.11;AF:chr19:16578409-16627872:16628204:16578409-16628522:16629062:-	AF	3.01767e-07	4.35981e-05	0.161544	Biallelic DIS3	MED26	No	NO	NA	NA		No
ENSG00000105085.11;AF:chr19:16578409-16627872:16628204:16578409-16628522:16629062:-	AF	2.8369e-24	1.03309e-20	0.133991	DIS3	MED26	Yes	NO	NA	NA		No
ENSG00000105085.11;AF:chr19:16578409-16627872:16628204:16578409-16628522:16629062:-	AF	1.25131e-10	5.03131e-08	0.18876	t(4;14)+DIS3	MED26	No	NO	NA	NA		No
ENSG00000105171.10;A3:chr19:29608709-29610320:29608709-29610409:+	A3	0.0274013	0.247152	-0.130866	SF3B1	POP4	No	NO	NA	NA		No
ENSG00000105173.14;A5:chr19:29822130-29822240:29821817-29822240:+	A5	0.00742962	0.110761	0.138326	t(4;14)+DIS3	CCNE1	No	NO	Yes	No		No
ENSG00000105185.12;AF:chr19:32581190:32581327-32582195:32581526:32581700-32582195:+	AF	2.19024e-05	0.00147471	0.121256	1q_amplification	PDCD5	No	NO	NA	NA		No
ENSG00000105185.12;AF:chr19:32581190:32581327-32582195:32581526:32581700-32582195:+	AF	3.82031e-36	2.66018e-32	-0.187046	t(11;14)	PDCD5	Yes	NO	NA	NA		No
ENSG00000105185.12;AF:chr19:32581201:32581327-32582195:32581526:32581700-32582195:+	AF	8.21392e-05	0.00416512	0.106476	1q_amplification	PDCD5	No	NO	NA	NA		No
ENSG00000105185.12;AF:chr19:32581201:32581327-32582195:32581526:32581700-32582195:+	AF	2.99538e-20	7.13156e-17	-0.204575	t(11;14)	PDCD5	No	NO	NA	NA		No
ENSG00000105193.9;RI:chr19:39433665:39433761-39435658:39435708:-	RI	1.71332e-05	0.00121053	-0.154555	t(14;16)	RPS16	No	NO	NA	NA		No
ENSG00000105220.17;A5:chr19:34381598-34393248:34381519-34393248:+	A5	0.0155953	0.177022	0.154493	t(4;14)+DIS3	GPI	No	NO	NA	NA		No
ENSG00000105221.18;AF:chr19:40265351-40279107:40279330:40265351-40285181:40285345:-	AF	2.89102e-06	0.000287396	0.103232	t(4;14)	AKT2	No	NO	Yes	No		No
ENSG00000105221.18;AF:chr19:40265351-40279738:40280416:40265351-40285181:40285395:-	AF	0.00854375	0.121301	0.123203	t(14;16)	AKT2	No	NO	Yes	No		No
ENSG00000105221.18;SE:chr19:40238973-40240045:40240121-40241938:-	SE	0.0346333	0.283398	-0.527096	SF3B1 hotspots	AKT2	No	NO	Yes	No		No
ENSG00000105221.18;SE:chr19:40257054-40265222:40265351-40285181:-	SE	0.000615087	0.0193035	-0.227894	SF3B1	AKT2	No	NO	Yes	No		No
ENSG00000105223.20;A3:chr19:40348768-40365553:40348768-40365718:+	A3	0.039106	0.303245	0.129443	SF3B1 hotspots	PLD3	No	NO	NA	NA		No
ENSG00000105223.20;SE:chr19:40348724-40365718:40365930-40366419:+	SE	0.000205859	0.00847251	-0.105225	1q_amplification	PLD3	No	NO	NA	NA		No
ENSG00000105223.20;SE:chr19:40348768-40365553:40365585-40366419:+	SE	2.29704e-16	3.11048e-13	-0.100329	1q_amplification	PLD3	No	NO	NA	NA		No
ENSG00000105223.20;SE:chr19:40348768-40365553:40365930-40366419:+	SE	2.51655e-07	3.72778e-05	-0.124151	1q_amplification	PLD3	No	NO	NA	NA		No
ENSG00000105223.20;SE:chr19:40348768-40365553:40365930-40366419:+	SE	0.00178068	0.0417733	-0.147957	t(4;14)+DIS3	PLD3	No	NO	NA	NA		No
ENSG00000105287.12;A3:chr19:46716535-46716951:46716259-46716951:-	A3	3.49747e-06	0.000335691	-0.157481	Biallelic DIS3	PRKD2	Yes	YES	NA	NA		No
ENSG00000105287.12;A3:chr19:46716535-46716951:46716259-46716951:-	A3	0.00227665	0.0497394	-0.171759	t(4;14)+DIS3	PRKD2	No	YES	NA	NA		No
ENSG00000105323.17;AF:chr19:41262519:41262582-41268223:41264411:41264692-41268223:+	AF	0.0133629	0.160878	0.153022	t(14;16)	HNRNPUL1	No	NO	NA	NA		No
ENSG00000105323.17;AF:chr19:41262662:41263016-41268223:41265122:41265343-41268223:+	AF	2.41446e-06	0.000247577	-0.215422	Biallelic DIS3	HNRNPUL1	No	NO	NA	NA		No
ENSG00000105323.17;AF:chr19:41262662:41263016-41268223:41265122:41265343-41268223:+	AF	0.00175814	0.041395	-0.178283	t(4;14)+DIS3	HNRNPUL1	No	NO	NA	NA		No
ENSG00000105323.17;AF:chr19:41264411:41264692-41268223:41264847:41265121-41268223:+	AF	0.00015801	0.00691698	0.116419	Biallelic TENT5C	HNRNPUL1	No	NO	NA	NA		No
ENSG00000105323.17;AF:chr19:41264411:41264692-41268223:41264847:41265121-41268223:+	AF	2.0155e-27	9.34324e-24	-0.134067	t(11;14)	HNRNPUL1	No	NO	NA	NA		No
ENSG00000105323.17;AF:chr19:41264411:41264692-41268223:41265122:41265343-41268223:+	AF	0.00017046	0.00733183	0.116598	Biallelic TENT5C	HNRNPUL1	No	NO	NA	NA		No
ENSG00000105323.17;AF:chr19:41264411:41264692-41268223:41265122:41265343-41268223:+	AF	8.80583e-29	4.42744e-25	-0.1553	t(11;14)	HNRNPUL1	No	NO	NA	NA		No
ENSG00000105323.17;AF:chr19:41264411:41264692-41268223:41265122:41265343-41268223:+	AF	7.11697e-07	8.97559e-05	-0.114774	t(14;16)	HNRNPUL1	No	NO	NA	NA		No
ENSG00000105393.16;AL:chr19:17274024-17274107:17274185:17274024-17276495:17276555:+	AL	0.00898603	0.1253	-0.251837	t(4;14)+DIS3	BABAM1	No	NO	No	No		No
ENSG00000105393.16;SE:chr19:17271655-17273904:17274024-17276495:+	SE	0.0252789	0.235816	0.109406	SF3B1	BABAM1	No	NO	No	No		No
ENSG00000105443.15;A5:chr19:48474953-48478069:48474949-48478069:+	A5	0.0360302	0.289687	0.15564	Biallelic TP53	CYTH2	No	NO	NA	NA		No
ENSG00000105443.15;A5:chr19:48474953-48478069:48474949-48478069:+	A5	0.00656324	0.102145	0.199431	t(14;16)	CYTH2	No	NO	NA	NA		No
ENSG00000105443.15;RI:chr19:48474838:48474949-48478069:48478145:+	RI	4.51393e-21	1.18488e-17	-0.180284	t(11;14)	CYTH2	No	NO	NA	NA		No
ENSG00000105443.15;RI:chr19:48474838:48474949-48478069:48478145:+	RI	0.00268196	0.0557018	-0.125388	t(14;16)	CYTH2	No	NO	NA	NA		No
ENSG00000105443.15;SE:chr19:48474949-48477717:48477719-48478069:+	SE	3.27909e-05	0.00203041	-0.133618	t(14;16)	CYTH2	No	NO	NA	NA		No
ENSG00000105486.14;A5:chr19:48119190-48120167:48119190-48121170:-	A5	1.88336e-07	2.90975e-05	0.157738	t(14;16)	LIG1	No	NO	NA	NA		No
ENSG00000105518.14;RI:chr19:11345520:11345628-11346208:11346268:-	RI	0.0228701	0.223277	0.118765	SF3B1	TMEM205	No	NO	NA	NA		No
ENSG00000105699.16;SE:chr19:35259064-35262546:35262692-35266359:+	SE	2.5491e-10	9.44612e-08	-0.200571	Biallelic TENT5C	LSR	No	NO	NA	NA		No
ENSG00000105700.11;A5:chr19:18568689-18568830:18568679-18568830:+	A5	0.0494732	0.342134	0.140566	SF3B1	KXD1	No	NO	NA	NA		No
ENSG00000105701.16;AF:chr19:18541995-18542888:18542972:18541995-18543909:18544077:-	AF	1.68056e-08	3.67567e-06	0.135373	HyperDiploid	FKBP8	No	NO	NA	NA		No
ENSG00000105701.16;AF:chr19:18541995-18542888:18542972:18541995-18543909:18544077:-	AF	3.63553e-25	1.41694e-21	-0.272923	t(11;14)	FKBP8	Yes	NO	NA	NA		No
ENSG00000105810.10;AF:chr7:92833690-92833873:92833917:92833690-92836478:92836573:-	AF	0.0445543	0.324061	-0.133669	Biallelic TP53	CDK6	No	NO	Yes	No		No
ENSG00000105810.10;AF:chr7:92833690-92833873:92833917:92833690-92836478:92836573:-	AF	0.00182833	0.0425792	-0.114952	NRAS	CDK6	No	NO	Yes	No		No
ENSG00000105810.10;AF:chr7:92833690-92833873:92833917:92833690-92836478:92836573:-	AF	0.00720367	0.108589	-0.114633	t(14;16)	CDK6	No	NO	Yes	No		No
ENSG00000105810.10;AF:chr7:92833690-92833873:92833917:92833690-92836478:92836573:-	AF	5.75108e-05	0.00314516	0.11784	t(4;14)	CDK6	No	NO	Yes	No		No
ENSG00000105819.14;AL:chr7:103312131-103312207:103312312:103312131-103328931:103329511:+	AL	0.021472	0.215146	-0.60544	SF3B1 hotspots	PMPCB	No	NO	NA	NA		No
ENSG00000105819.14;AL:chr7:103312131-103312207:103314686:103312131-103328931:103329511:+	AL	0.00105827	0.0287083	0.120046	SF3B1 hotspots	PMPCB	No	NO	NA	NA		No
ENSG00000105856.14;AF:chr7:107168990:107169027-107174448:107169773:107170130-107174448:+	AF	0.0200322	0.206392	-0.170288	1q_amplification	HBP1	No	NO	NA	NA		No
ENSG00000105856.14;AF:chr7:107168990:107169027-107174448:107169773:107170130-107174448:+	AF	0.0285637	0.253199	-0.315083	SF3B1	HBP1	No	NO	NA	NA		No
ENSG00000105856.14;AF:chr7:107168990:107169027-107174448:107169773:107170130-107174448:+	AF	0.00521798	0.0876006	-0.181463	t(14;16)	HBP1	No	NO	NA	NA		No
ENSG00000105926.15;AF:chr7:24573346:24573593-24623666:24574013:24574278-24623666:+	AF	0.00400777	0.0733782	-0.253897	SF3B1 hotspots	MPP6	No	NO	NA	NA		No
ENSG00000105926.15;SE:chr7:24573593-24623666:24623784-24641716:+	SE	0.00304743	0.060882	0.171527	Biallelic TP53	MPP6	No	NO	NA	NA		No
ENSG00000105968.19;MX:chr7:44834562-44835529:44835658-44843277:44834562-44840899:44841012-44843277:-	MX	0.0109618	0.142349	0.157911	SF3B1	H2AZ2	No	NO	NA	NA		No
ENSG00000105971.15;AL:chr7:116499931-116500260:116501286:116499931-116505971:116506554:+	AL	0.0201282	0.206938	0.214742	t(4;14)+DIS3	CAV2	No	NO	NA	NA		No
ENSG00000105971.15;SE:chr7:116499931-116500260:116500447-116505971:+	SE	0.0355302	0.287441	0.111239	t(4;14)+DIS3	CAV2	No	NO	NA	NA		No
ENSG00000105974.12;A5:chr7:116525805-116526525:116525092-116526525:+	A5	0.00847118	0.120623	-0.551425	SF3B1 hotspots	CAV1	No	NO	NA	NA		No
ENSG00000106077.18;RI:chr7:73737221:73737391-73737562:73737735:-	RI	0.00941801	0.12914	-0.163962	SF3B1 hotspots	ABHD11	No	NO	NA	NA		No
ENSG00000106086.20;AL:chr7:30074132-30078590:30084663:30074132-30117970:30118345:+	AL	0.0357028	0.288211	-0.115546	Biallelic TENT5C	PLEKHA8	No	NO	NA	NA		No
ENSG00000106105.15;RI:chr7:30628560:30631541-30632247:30632437:+	RI	0.000158075	0.00691894	-0.199033	Biallelic DIS3	GARS1	No	NO	NA	NA		No
ENSG00000106263.18;A3:chr7:2379511-2380204:2379511-2380279:+	A3	0.0173727	0.189108	0.169611	SF3B1	EIF3B	No	NO	NA	NA		No
ENSG00000106344.8;SE:chr7:128324694-128325818:128325891-128330819:-	SE	0.00158161	0.038364	0.168935	Biallelic DIS3	RBM28	No	NO	NA	NA		No
ENSG00000106344.8;SE:chr7:128324694-128325818:128325891-128330819:-	SE	0.000121092	0.00564397	0.15216	DIS3	RBM28	No	NO	NA	NA		No
ENSG00000106344.8;SE:chr7:128324694-128325818:128325891-128330819:-	SE	0.000591792	0.0187637	0.301815	t(4;14)+DIS3	RBM28	No	NO	NA	NA		No
ENSG00000106355.10;AF:chr7:32489344-32490320:32490371:32489344-32495230:32495283:-	AF	0.0232233	0.225216	-0.191456	t(14;16)	LSM5	No	NO	NA	NA		No
ENSG00000106399.11;A5:chr7:7639144-7640320:7639144-7640723:-	A5	0.0377685	0.297459	0.130355	Biallelic TENT5C	RPA3	No	NO	NA	NA		No
ENSG00000106415.13;AF:chr7:7969687:7969807-8003908:7970441:7970505-8003908:+	AF	0.0367706	0.292952	-0.390843	SF3B1	GLCCI1	No	NO	NA	NA		No
ENSG00000106415.13;AF:chr7:8070075:8071131-8086193:8084639:8085017-8086193:+	AF	0.0215655	0.215703	-0.115526	SF3B1	GLCCI1	No	NO	NA	NA		No
ENSG00000106415.13;SE:chr7:8071131-8084897:8085017-8086193:+	SE	0.010534	0.138868	0.10342	SF3B1 hotspots	GLCCI1	No	NO	NA	NA		No
ENSG00000106462.11;A5:chr7:148832750-148846470:148832750-148846497:-	A5	0.0353526	0.286643	-0.109666	SF3B1 hotspots	EZH2	No	NO	Yes	Yes		No
ENSG00000106479.11;A5:chr7:149838635-149844625:149838461-149844625:+	A5	0.00460282	0.0805386	-0.177521	SF3B1 hotspots	ZNF862	No	NO	NA	NA		No
ENSG00000106603.19;AL:chr7:43609233:43609641-43639449:43631152:43633408-43639449:-	AL	0.024476	0.231817	0.109208	Biallelic TP53	COA1	No	NO	NA	NA		No
ENSG00000106603.19;MX:chr7:43648652-43650493:43650712-43729429:43648652-43665658:43665722-43729429:-	MX	1.31085e-10	5.24201e-08	-0.100577	1q_gain	COA1	No	NO	NA	NA		No
ENSG00000106603.19;MX:chr7:43657269-43658712:43659144-43729429:43657269-43665658:43665722-43729429:-	MX	0.0233154	0.225661	-0.115951	Biallelic DIS3	COA1	No	NO	NA	NA		No
ENSG00000106603.19;MX:chr7:43657269-43658712:43659144-43729429:43657269-43665658:43665722-43729429:-	MX	7.29616e-05	0.00379154	-0.110491	t(11;14)	COA1	No	NO	NA	NA		No
ENSG00000106603.19;MX:chr7:43657269-43658712:43659144-43729429:43657269-43665658:43665722-43729429:-	MX	0.00566105	0.0926065	-0.160443	t(14;16)	COA1	No	NO	NA	NA		No
ENSG00000106608.17;AL:chr7:43878944:43879260-43881659:43881138:43881275-43881659:-	AL	0.0352144	0.286096	-0.402936	SF3B1 hotspots	URGCP	No	NO	NA	NA		No
ENSG00000106610.15;A3:chr7:67306083-67308577:67306083-67308935:+	A3	0.020858	0.21144	-0.154319	SF3B1 hotspots	STAG3L4	No	NO	NA	NA		No
ENSG00000106610.15;A3:chr7:67306083-67308577:67306083-67308935:+	A3	1.483e-07	2.38205e-05	-0.122679	t(14;16)	STAG3L4	No	NO	NA	NA		No
ENSG00000106615.10;AF:chr7:151491014-151519460:151519895:151491014-151519898:151520120:-	AF	0.00662492	0.102778	-0.117024	Biallelic TP53	RHEB	No	NO	Yes	No		No
ENSG00000106617.15;AF:chr7:151786541-151814416:151814644:151786541-151876507:151877125:-	AF	0.000941367	0.0263509	0.153988	Biallelic DIS3	PRKAG2	No	NO	NA	NA		No
ENSG00000106617.15;AF:chr7:151786541-151814416:151814644:151786541-151876507:151877125:-	AF	0.0315686	0.268463	0.117561	t(14;16)	PRKAG2	No	NO	NA	NA		No
ENSG00000106829.20;SE:chr9:79704902-79705889:79705942-79708118:+	SE	0.0241751	0.230238	0.180607	t(4;14)+DIS3	TLE4	No	NO	No	No		No
ENSG00000106948.17;AF:chr9:114381446-114387860:114387982:114381446-114394357:114394405:-	AF	0.0153397	0.175215	-0.127486	Biallelic DIS3	AKNA	No	NO	NA	NA		No
ENSG00000106948.17;AF:chr9:114381446-114387860:114387982:114381446-114394357:114394405:-	AF	8.25568e-06	0.00067346	-0.114136	DIS3	AKNA	No	NO	NA	NA		No
ENSG00000106948.17;AF:chr9:114381446-114387860:114387982:114381446-114394357:114394405:-	AF	1.81278e-05	0.00126615	-0.107607	t(11;14)	AKNA	No	NO	NA	NA		No
ENSG00000107263.18;AF:chr9:131650949-131737405:131737538:131650949-131739770:131739944:-	AF	0.0247204	0.233031	0.169882	SF3B1	RAPGEF1	No	NO	NA	NA		No
ENSG00000107372.13;AF:chr9:72363606-72364462:72364626:72363606-72364696:72365208:-	AF	0.0380253	0.298528	0.178848	SF3B1 hotspots	ZFAND5	No	NO	NA	NA		No
ENSG00000107372.13;SE:chr9:72360787-72363470:72363606-72364462:-	SE	0.0265841	0.242793	0.151462	SF3B1 hotspots	ZFAND5	No	NO	NA	NA		No
ENSG00000107404.20;A5:chr1:1338653-1339287:1338653-1339362:-	A5	3.81241e-41	2.92382e-37	0.129773	t(11;14)	DVL1	Yes	NO	NA	NA		No
ENSG00000107614.22;AF:chr10:17174660-17201281:17201428:17174660-17201571:17201657:-	AF	0.0278079	0.249277	-0.128259	t(4;14)+DIS3	TRDMT1	No	NO	NA	NA		No
ENSG00000107614.22;AF:chr10:17174660-17201281:17201428:17174660-17201571:17201672:-	AF	0.000573622	0.0183226	-0.120068	Biallelic DIS3	TRDMT1	No	NO	NA	NA		No
ENSG00000107614.22;AF:chr10:17174660-17201281:17201428:17174660-17201571:17201672:-	AF	2.18912e-06	0.000228226	-0.109928	DIS3	TRDMT1	No	NO	NA	NA		No
ENSG00000107614.22;AF:chr10:17174660-17201281:17201428:17174660-17201571:17201672:-	AF	0.00205772	0.0462878	-0.130624	t(14;16)	TRDMT1	No	NO	NA	NA		No
ENSG00000107816.17;AF:chr10:100997072:100997234-101002497:100998687:100998981-101002497:+	AF	0.000248686	0.00977822	0.121465	t(4;14)+DIS3	LZTS2	No	NO	NA	NA		No
ENSG00000108107.15;AL:chr19:55388048-55388243:55388343:55388048-55402943:55403250:+	AL	0.00169273	0.0402679	0.131217	Biallelic TP53	RPL28	No	NO	NA	NA		No
ENSG00000108298.11;A3:chr17:39200349-39201213:39200349-39201222:+	A3	0.00353734	0.067423	0.124567	SF3B1 hotspots	RPL19	No	NO	NA	NA		No
ENSG00000108312.15;AF:chr17:44218296-44219009:44219121:44218296-44220740:44220963:-	AF	0.00413234	0.0748814	-0.168987	Biallelic DIS3	UBTF	No	NO	NA	NA		No
ENSG00000108312.15;AF:chr17:44218296-44219009:44219121:44218296-44220740:44220963:-	AF	0.00237884	0.0512599	-0.119206	DIS3	UBTF	No	NO	NA	NA		No
ENSG00000108312.15;AF:chr17:44218296-44219009:44219121:44218296-44220740:44220963:-	AF	0.0250655	0.234775	0.296097	SF3B1	UBTF	No	NO	NA	NA		No
ENSG00000108312.15;AF:chr17:44218296-44219009:44219121:44218296-44220740:44220963:-	AF	0.0424544	0.316762	-0.139935	t(14;16)	UBTF	No	NO	NA	NA		No
ENSG00000108312.15;AF:chr17:44218296-44219009:44219121:44218296-44220740:44220963:-	AF	0.000920331	0.02592	-0.144393	t(4;14)	UBTF	No	NO	NA	NA		No
ENSG00000108312.15;AF:chr17:44218296-44219009:44219121:44218296-44221201:44221626:-	AF	0.0274552	0.247391	0.42228	SF3B1	UBTF	No	NO	NA	NA		No
ENSG00000108312.15;AF:chr17:44218296-44219445:44219675:44218296-44221201:44221626:-	AF	0.00024347	0.00962141	0.133126	Biallelic DIS3	UBTF	No	NO	NA	NA		No
ENSG00000108433.17;AL:chr17:46932199-46935029:46937696:46932199-46938599:46942019:+	AL	0.0366577	0.29256	-0.232104	SF3B1 hotspots	GOSR2	No	NO	NA	NA		No
ENSG00000108433.17;AL:chr17:46938704-46940555:46941143:46938704-46966534:46967000:+	AL	0.0130337	0.158443	0.212164	SF3B1	GOSR2	No	NO	NA	NA		No
ENSG00000108443.14;SE:chr17:59912804-59914635:59914703-59926435:+	SE	0.0188088	0.198645	-0.20571	SF3B1 hotspots	RPS6KB1	No	NO	NA	NA		No
ENSG00000108443.14;SE:chr17:59912804-59914635:59914703-59926435:+	SE	3.85508e-17	5.95701e-14	-0.123695	t(11;14)	RPS6KB1	No	NO	NA	NA		No
ENSG00000108559.12;A3:chr17:5387952-5388802:5387904-5388802:-	A3	0.0110607	0.143202	0.122222	SF3B1 hotspots	NUP88	No	NO	NA	NA		No
ENSG00000108561.8;AF:chr17:5438273-5438709:5438778:5438273-5438842:5439155:-	AF	0.0017952	0.0420228	-0.341214	SF3B1	C1QBP	No	NO	NA	NA		No
ENSG00000108883.13;A5:chr17:44867897-44868287:44867897-44868382:-	A5	0.00973315	0.131915	0.489585	SF3B1 hotspots	EFTUD2	No	NO	NA	NA		No
ENSG00000108946.15;A5:chr17:68513271-68515394:68512978-68515394:+	A5	0.0287714	0.254331	-0.189052	SF3B1 hotspots	PRKAR1A	No	NO	No	No		No
ENSG00000108946.15;AF:chr17:68512379:68512579-68515394:68512882:68512978-68515394:+	AF	0.0338932	0.279762	-0.378434	SF3B1 hotspots	PRKAR1A	No	NO	No	No		No
ENSG00000108946.15;AF:chr17:68512379:68512579-68515394:68512882:68512978-68515394:+	AF	0.000278655	0.0106669	0.160475	t(14;16)	PRKAR1A	No	NO	No	No		No
ENSG00000108946.15;AF:chr17:68512415:68512548-68515394:68512882:68512978-68515394:+	AF	0.0241982	0.230332	-0.12179	SF3B1 hotspots	PRKAR1A	No	NO	No	No		No
ENSG00000108946.15;AF:chr17:68512430:68512548-68515394:68512882:68512978-68515394:+	AF	0.0347805	0.2841	-0.304153	SF3B1 hotspots	PRKAR1A	No	NO	No	No		No
ENSG00000109065.12;AL:chr17:74772275:74772395-74772896:74772442:74772576-74772896:-	AL	0.0331478	0.276087	-0.103252	t(4;14)+DIS3	NAT9	No	NO	NA	NA		No
ENSG00000109107.14;SE:chr17:28575544-28575965:28576020-28576801:-	SE	0.00423096	0.0760969	-0.102604	SF3B1	ALDOC	No	NO	NA	NA		No
ENSG00000109113.20;A3:chr17:28717425-28718122:28717291-28718122:-	A3	0.00673864	0.103954	-0.376307	SF3B1 hotspots	RAB34	No	NO	NA	NA		No
ENSG00000109118.14;A3:chr17:28911384-28912482:28911237-28912482:-	A3	0.00196441	0.0448165	-0.1209	SF3B1 hotspots	PHF12	No	NO	NA	NA		No
ENSG00000109180.14;A5:chr4:48831433-48832620:48831253-48832620:+	A5	0.0439604	0.322191	-0.168162	SF3B1	OCIAD1	No	NO	NA	NA		No
ENSG00000109180.14;A5:chr4:48831531-48832620:48831433-48832620:+	A5	0.00555352	0.0913927	-0.106	Biallelic TENT5C	OCIAD1	No	NO	NA	NA		No
ENSG00000109180.14;AF:chr4:48831066:48831141-48832620:48831306:48831531-48832620:+	AF	3.25422e-07	4.65149e-05	0.105912	t(11;14)	OCIAD1	No	NO	NA	NA		No
ENSG00000109184.15;A5:chr4:51887244-51891760:51886638-51891760:+	A5	0.00505882	0.0857748	0.102168	t(4;14)+DIS3	DCUN1D4	No	NO	NA	NA		No
ENSG00000109320.13;SE:chr4:102580639-102582573:102582634-102582866:+	SE	0.0170798	0.187195	-0.154291	SF3B1	NFKB1	No	NO	NA	NA		No
ENSG00000109332.20;AF:chr4:102826636-102827427:102827520:102826636-102868715:102868875:-	AF	0.0492304	0.341227	0.242388	SF3B1	UBE2D3	No	NO	NA	NA		No
ENSG00000109332.20;AF:chr4:102826636-102827427:102827566:102826636-102868715:102868875:-	AF	0.000382559	0.0135546	0.102848	Biallelic DIS3	UBE2D3	No	NO	NA	NA		No
ENSG00000109332.20;AF:chr4:102826636-102827427:102827566:102826636-102868715:102868875:-	AF	0.0230956	0.224523	0.12037	SF3B1	UBE2D3	No	NO	NA	NA		No
ENSG00000109685.18;AL:chr4:1939778-1942339:1948818:1939778-1951072:1951180:+	AL	1.06046e-12	7.19462e-10	-0.138944	HyperDiploid	NSD2	No	NO	Yes	No		No
ENSG00000109685.18;AL:chr4:1939778-1942339:1948818:1939778-1951072:1951180:+	AL	5.86697e-07	7.64539e-05	0.127443	t(11;14)	NSD2	Yes	NO	Yes	No		No
ENSG00000109685.18;AL:chr4:1939778-1942339:1948818:1939778-1951072:1951180:+	AL	6.92013e-07	8.77121e-05	0.275566	t(14;16)	NSD2	Yes	NO	Yes	No		No
ENSG00000109689.17;MX:chr4:27017984-27019400:27021068-27022519:27017984-27021494:27021612-27022519:+	MX	0.045805	0.3282	-0.100892	t(4;14)+DIS3	STIM2	No	NO	NA	NA		No
ENSG00000109762.16;AF:chr4:185204237:185204467-185247294:185209577:185210255-185247294:+	AF	0.00635783	0.1	-0.386149	SF3B1 hotspots	SNX25	No	NO	NA	NA		No
ENSG00000109762.16;AL:chr4:185362711-185363385:185363971:185362711-185369750:185370185:+	AL	0.0279435	0.249978	-0.583214	SF3B1 hotspots	SNX25	No	NO	NA	NA		No
ENSG00000109775.11;AL:chr4:185399537:185400478-185403494:185402262:185402344-185403494:-	AL	0.0498898	0.343625	0.114522	SF3B1	UFSP2	No	NO	NA	NA		No
ENSG00000109775.11;AL:chr4:185400315:185400478-185403494:185402262:185402344-185403494:-	AL	0.00609435	0.0972018	0.147621	SF3B1	UFSP2	No	NO	NA	NA		No
ENSG00000109911.19;AL:chr11:31650221-31662526:31663162:31650221-31783393:31790324:+	AL	0.0116141	0.14769	-0.117216	t(14;16)	ELP4	No	NO	NA	NA		No
ENSG00000109927.10;A3:chr11:121160421-121162075:121160421-121162090:+	A3	0.0130786	0.158779	-0.200653	SF3B1 hotspots	TECTA	No	NO	NA	NA		No
ENSG00000109971.14;AF:chr11:123061329-123061913:123062032:123061329-123062750:123063230:-	AF	0.00175166	0.041286	0.108501	Biallelic DIS3	HSPA8	No	NO	NA	NA		No
ENSG00000109971.14;AF:chr11:123061329-123061913:123062032:123061329-123062750:123063230:-	AF	3.57612e-05	0.00217595	0.119944	DIS3	HSPA8	No	NO	NA	NA		No
ENSG00000109971.14;AF:chr11:123061329-123062347:123062669:123061329-123062750:123063230:-	AF	0.00108785	0.0292755	0.200102	t(4;14)+DIS3	HSPA8	No	NO	NA	NA		No
ENSG00000110031.13;AF:chr11:58570713-58575760:58575883:58570713-58577986:58578220:-	AF	0.00313139	0.0620468	-0.254457	SF3B1 hotspots	LPXN	No	NO	NA	NA		No
ENSG00000110063.10;AF:chr11:126331404:126331550-126343307:126336414:126338399-126343307:+	AF	0.0239508	0.229106	-0.625431	SF3B1 hotspots	DCPS	No	NO	NA	NA		No
ENSG00000110066.15;AF:chr11:68190152-68213138:68213286:68190152-68213477:68213595:-	AF	0.0177905	0.191954	-0.513509	SF3B1 hotspots	KMT5B	No	NO	NA	NA		No
ENSG00000110066.15;AF:chr11:68190152-68213138:68213286:68190152-68213477:68213595:-	AF	2.80607e-05	0.00179295	-0.130845	t(11;14)	KMT5B	No	NO	NA	NA		No
ENSG00000110066.15;AF:chr11:68190152-68213138:68213286:68190152-68213477:68213828:-	AF	0.0281639	0.251101	-0.121459	Biallelic TP53	KMT5B	No	NO	NA	NA		No
ENSG00000110066.15;AF:chr11:68190152-68213138:68213286:68190152-68213477:68213828:-	AF	1.90834e-07	2.94228e-05	-0.158995	t(11;14)	KMT5B	No	NO	NA	NA		No
ENSG00000110066.15;AF:chr11:68190152-68213138:68213286:68190152-68213477:68213828:-	AF	0.0420266	0.315227	-0.113716	t(14;16)	KMT5B	No	NO	NA	NA		No
ENSG00000110074.11;A3:chr11:126273079-126273316:126273079-126273336:+	A3	0.00249976	0.0530664	-0.106664	SF3B1 hotspots	FOXRED1	No	NO	NA	NA		No
ENSG00000110074.11;A3:chr11:126273454-126274927:126273454-126275327:+	A3	0.0209052	0.21172	-0.146375	SF3B1	FOXRED1	No	NO	NA	NA		No
ENSG00000110074.11;A3:chr11:126273454-126274927:126273454-126275327:+	A3	0.0450372	0.32553	-0.194385	SF3B1 hotspots	FOXRED1	No	NO	NA	NA		No
ENSG00000110074.11;AF:chr11:126269194:126269415-126272969:126270945:126271657-126272969:+	AF	0.0188263	0.198756	-0.158855	SF3B1	FOXRED1	No	NO	NA	NA		No
ENSG00000110074.11;AF:chr11:126269194:126269415-126272969:126270945:126271657-126272969:+	AF	0.0289444	0.255219	-0.21655	SF3B1 hotspots	FOXRED1	No	NO	NA	NA		No
ENSG00000110075.14;SE:chr11:68564432-68566999:68567166-68569748:+	SE	0.00135346	0.0342964	-0.452936	SF3B1 hotspots	PPP6R3	No	NO	NA	NA		No
ENSG00000110075.14;SE:chr11:68576043-68583043:68583129-68587945:+	SE	0.000221837	0.00897044	-0.12366	1q_amplification	PPP6R3	No	NO	NA	NA		No
ENSG00000110200.8;A5:chr11:72111496-72111924:72111496-72112216:-	A5	0.00725125	0.10903	-0.123267	t(14;16)	ANAPC15	No	NO	NA	NA		No
ENSG00000110200.8;AF:chr11:72111496-72111924:72112232:72111496-72112650:72112774:-	AF	7.37761e-05	0.00382407	-0.13383	Biallelic DIS3	ANAPC15	No	NO	NA	NA		No
ENSG00000110200.8;AF:chr11:72111496-72111924:72112232:72111496-72112650:72112774:-	AF	0.0262025	0.240808	-0.116621	t(4;14)+DIS3	ANAPC15	No	NO	NA	NA		No
ENSG00000110200.8;AL:chr11:72106378:72107605-72110088:72109802:72109928-72110088:-	AL	0.042004	0.315126	0.169387	t(4;14)+DIS3	ANAPC15	No	NO	NA	NA		No
ENSG00000110200.8;SE:chr11:72111286-72111442:72111496-72112650:-	SE	0.00484529	0.0833708	-0.160481	t(14;16)	ANAPC15	No	NO	NA	NA		No
ENSG00000110315.7;AF:chr11:10534205-10540753:10540906:10534205-10541122:10541190:-	AF	0.00110935	0.0297064	-0.212645	Biallelic DIS3	RNF141	No	NO	NA	NA		No
ENSG00000110315.7;AF:chr11:10534205-10540753:10540906:10534205-10541122:10541190:-	AF	0.00213876	0.0475774	-0.138558	DIS3	RNF141	No	NO	NA	NA		No
ENSG00000110429.14;AL:chr11:33740939:33742084-33747130:33745937:33746059-33747130:-	AL	4.23855e-05	0.00248533	0.123086	Biallelic DIS3	FBXO3	No	NO	NA	NA		No
ENSG00000110429.14;AL:chr11:33740956:33742084-33747130:33744685:33746655-33747130:-	AL	0.000202528	0.00837456	0.158004	t(14;16)	FBXO3	No	NO	NA	NA		No
ENSG00000110429.14;AL:chr11:33740956:33742084-33747130:33745937:33746059-33747130:-	AL	2.47301e-13	1.91602e-10	0.137819	Biallelic DIS3	FBXO3	Yes	NO	NA	NA		No
ENSG00000110429.14;AL:chr11:33740956:33742084-33747130:33745937:33746059-33747130:-	AL	1.13715e-07	1.89625e-05	0.123398	t(14;16)	FBXO3	No	NO	NA	NA		No
ENSG00000110429.14;AL:chr11:33740956:33742084-33747130:33745937:33746059-33747130:-	AL	1.00774e-13	8.47017e-11	0.117995	t(4;14)	FBXO3	No	NO	NA	NA		No
ENSG00000110429.14;SE:chr11:33754500-33755771:33755975-33758487:-	SE	0.000863895	0.0247685	0.107537	t(14;16)	FBXO3	No	NO	NA	NA		No
ENSG00000110721.12;A5:chr11:68054047-68061493:68054047-68061600:-	A5	0.0489356	0.340067	0.217601	SF3B1	CHKA	No	NO	NA	NA		No
ENSG00000110777.12;AF:chr11:111358918-111359272:111359406:111358918-111363833:111364277:-	AF	0.0216324	0.216114	-0.31247	SF3B1 hotspots	POU2AF1	No	NO	No	No		No
ENSG00000110801.14;SE:chr12:121894841-121899634:121899845-121903006:+	SE	0.0188144	0.198686	-0.111805	SF3B1 hotspots	PSMD9	No	NO	NA	NA		No
ENSG00000110801.14;SE:chr12:121894841-121899634:121899889-121903006:+	SE	0.0357975	0.288657	-0.485343	SF3B1 hotspots	PSMD9	No	NO	NA	NA		No
ENSG00000110911.16;AF:chr12:51010766-51025775:51026141:51010766-51026310:51026393:-	AF	0.00577832	0.093855	-0.496559	SF3B1 hotspots	SLC11A2	No	NO	NA	NA		No
ENSG00000110917.8;SE:chr12:120694269-120694824:120695000-120696316:+	SE	0.00346676	0.0665226	-0.106614	1q_amplification	MLEC	No	NO	NA	NA		No
ENSG00000110917.8;SE:chr12:120694269-120694824:120695000-120696316:+	SE	0.0397031	0.305712	-0.100819	t(4;14)+DIS3	MLEC	No	NO	NA	NA		No
ENSG00000110921.14;SE:chr12:109576145-109579165:109579282-109579802:+	SE	0.0305381	0.263238	-0.138711	SF3B1 hotspots	MVK	No	NO	NA	NA		No
ENSG00000110931.19;AL:chr12:121237691:121240542-121244573:121243588:121244129-121244573:-	AL	0.0228861	0.223343	-0.150926	Biallelic DIS3	CAMKK2	No	NO	NA	NA		No
ENSG00000110931.19;AL:chr12:121237691:121240542-121244573:121243588:121244129-121244573:-	AL	0.0319045	0.270149	-0.104973	DIS3	CAMKK2	No	NO	NA	NA		No
ENSG00000111237.19;AL:chr12:110491731:110492122-110496012:110492921:110493231-110496012:-	AL	0.0476115	0.334875	0.108414	Biallelic DIS3	VPS29	No	NO	NA	NA		No
ENSG00000111271.15;MX:chr12:111709684-111712498:111712657-111721671:111709684-111715821:111715962-111721671:+	MX	0.0358367	0.288818	-0.185047	SF3B1 hotspots	ACAD10	No	NO	NA	NA		No
ENSG00000111291.8;SE:chr12:12940849-12942261:12942328-12949490:-	SE	2.77613e-18	5.02184e-15	-0.10543	t(11;14)	GPRC5D	Yes	NO	NA	NA		No
ENSG00000111364.16;RI:chr12:123607432:123607662-123608680:123608829:+	RI	0.00579724	0.0940504	0.118217	t(4;14)+DIS3	DDX55	No	NO	NA	NA		No
ENSG00000111371.16;AL:chr12:46187801:46189071-46197720:46195725:46196276-46197720:-	AL	1.54431e-05	0.0011134	-0.13597	1q_amplification	SLC38A1	No	NO	NA	NA		No
ENSG00000111481.10;AF:chr12:54325109:54325181-54340547:54325584:54325682-54340547:+	AF	0.000123986	0.00574939	0.142411	Biallelic DIS3	COPZ1	No	NO	NA	NA		No
ENSG00000111481.10;AF:chr12:54325109:54325181-54340547:54325584:54325682-54340547:+	AF	0.0123319	0.15319	0.207547	SF3B1	COPZ1	No	NO	NA	NA		No
ENSG00000111481.10;AF:chr12:54325109:54325181-54340547:54325584:54325682-54340547:+	AF	3.96792e-06	0.000371635	0.16663	t(14;16)	COPZ1	No	NO	NA	NA		No
ENSG00000111481.10;AF:chr12:54325109:54325181-54340547:54325584:54325682-54340547:+	AF	6.60314e-06	0.000562705	0.117632	t(4;14)	COPZ1	No	NO	NA	NA		No
ENSG00000111481.10;AF:chr12:54325109:54325181-54340547:54325584:54325682-54340547:+	AF	0.0417115	0.31402	0.120442	t(4;14)+DIS3	COPZ1	No	NO	NA	NA		No
ENSG00000111481.10;AF:chr12:54325151:54325181-54340547:54325584:54325682-54340547:+	AF	0.00295739	0.0596155	0.273307	SF3B1	COPZ1	No	NO	NA	NA		No
ENSG00000111481.10;AF:chr12:54325151:54325181-54340547:54325584:54325682-54340547:+	AF	0.00244026	0.05216	0.103999	t(14;16)	COPZ1	No	NO	NA	NA		No
ENSG00000111481.10;MX:chr12:54342287-54343225:54343316-54347767:54342287-54345460:54345515-54347767:+	MX	0.0128806	0.157313	0.194719	SF3B1 hotspots	COPZ1	No	NO	NA	NA		No
ENSG00000111481.10;SE:chr12:54340615-54342206:54342287-54345460:+	SE	0.000248689	0.00977822	0.128793	1q_amplification	COPZ1	No	NO	NA	NA		No
ENSG00000111540.16;AF:chr12:55973913:55974000-55986869:55974074:55974139-55986869:+	AF	0.0429973	0.318861	-0.509221	SF3B1 hotspots	RAB5B	No	NO	NA	NA		No
ENSG00000111540.16;AF:chr12:55973913:55974000-55986869:55974078:55974139-55986869:+	AF	0.00026265	0.0101949	-0.300348	Biallelic DIS3	RAB5B	Yes	NO	NA	NA		No
ENSG00000111540.16;AF:chr12:55973913:55974000-55986869:55974078:55974139-55986869:+	AF	0.00926231	0.127749	0.146958	NRAS	RAB5B	No	NO	NA	NA		No
ENSG00000111540.16;AF:chr12:55973913:55974000-55986869:55974078:55974139-55986869:+	AF	0.0384135	0.300248	-0.611753	SF3B1 hotspots	RAB5B	No	NO	NA	NA		No
ENSG00000111540.16;SE:chr12:55987123-55989947:55990098-55990682:+	SE	0.00120774	0.0316212	-0.165431	Biallelic DIS3	RAB5B	No	NO	NA	NA		No
ENSG00000111581.10;A3:chr12:68689619-68690603:68689619-68690631:+	A3	0.0220932	0.218797	-0.149507	SF3B1	NUP107	No	NO	NA	NA		No
ENSG00000111581.10;A3:chr12:68689619-68690603:68689619-68690631:+	A3	0.00858252	0.121638	0.205099	t(4;14)+DIS3	NUP107	No	NO	NA	NA		No
ENSG00000111596.13;MX:chr12:70278274-70294237:70294294-70310895:70278274-70301705:70301865-70310895:+	MX	0.0235495	0.226935	0.428803	SF3B1 hotspots	CNOT2	No	NO	NA	NA		No
ENSG00000111605.18;SE:chr12:69257905-69258035:69258145-69258590:+	SE	0.0254199	0.236596	-0.135018	t(14;16)	CPSF6	No	NO	NA	NA		No
ENSG00000111641.12;A3:chr12:6566336-6566529:6566324-6566529:-	A3	0.00517229	0.0870736	-0.120444	SF3B1	NOP2	No	NO	NA	NA		No
ENSG00000111642.16;A5:chr12:6578917-6580278:6578917-6580582:-	A5	0.0250786	0.234824	-0.566634	SF3B1 hotspots	CHD4	No	NO	No	No		No
ENSG00000111652.10;A5:chr12:6724250-6724614:6724152-6724614:+	A5	0.0444428	0.323731	0.129996	t(4;14)+DIS3	COPS7A	No	NO	NA	NA		No
ENSG00000111664.11;RI:chr12:6841258:6841344-6841586:6841624:+	RI	4.73225e-08	8.9688e-06	0.140071	t(11;14)	GNB3	No	NO	NA	NA		No
ENSG00000111676.15;AF:chr12:6924463:6924537-6933840:6927959:6928384-6933840:+	AF	0.00525088	0.0879827	-0.159696	1q_amplification	ATN1	No	NO	NA	NA		No
ENSG00000111676.15;AF:chr12:6924463:6924537-6933840:6927959:6928384-6933840:+	AF	0.0300342	0.260618	-0.137131	Biallelic DIS3	ATN1	No	NO	NA	NA		No
ENSG00000111676.15;AF:chr12:6924463:6924537-6933840:6927959:6928384-6933840:+	AF	0.0052278	0.087721	-0.106122	t(11;14)	ATN1	No	NO	NA	NA		No
ENSG00000111679.17;AF:chr12:6946577:6946739-6951609:6951285:6951520-6951609:+	AF	0.00123645	0.0321629	0.259221	t(4;14)+DIS3	PTPN6	No	NO	No	No		No
ENSG00000111679.17;AF:chr12:6946577:6946739-6951609:6951372:6951520-6951609:+	AF	0.0121521	0.151821	0.127264	SF3B1 hotspots	PTPN6	No	NO	No	No		No
ENSG00000111679.17;AF:chr12:6946577:6946739-6951609:6951435:6951520-6951609:+	AF	5.15072e-05	0.00289006	0.235321	Biallelic DIS3	PTPN6	No	NO	No	No		No
ENSG00000111679.17;AF:chr12:6946577:6946739-6951609:6951435:6951520-6951609:+	AF	4.4436e-14	3.9952e-11	0.199275	DIS3	PTPN6	Yes	NO	No	No		No
ENSG00000111679.17;AF:chr12:6946577:6946739-6951609:6951435:6951520-6951609:+	AF	3.83791e-05	0.00229885	0.301849	t(4;14)+DIS3	PTPN6	No	NO	No	No		No
ENSG00000111679.17;AL:chr12:6952177-6953342:6953601:6952177-6954805:6954847:+	AL	2.06658e-05	0.00140722	-0.213947	t(4;14)+DIS3	PTPN6	No	NO	No	No		No
ENSG00000111679.17;AL:chr12:6952177-6953342:6953601:6952177-6954805:6954915:+	AL	0.00254226	0.0536671	-0.121389	t(4;14)+DIS3	PTPN6	No	NO	No	No		No
ENSG00000111727.12;SE:chr12:104087014-104087986:104088038-104093386:+	SE	0.0107813	0.140875	0.109968	1q_amplification	HCFC2	No	NO	NA	NA		No
ENSG00000111843.14;A3:chr6:10723241-10724556:10723241-10724570:+	A3	0.000122973	0.00571274	-0.228178	SF3B1 hotspots	TMEM14C	No	NO	NA	NA		No
ENSG00000111843.14;SE:chr6:10723241-10724556:10724633-10724961:+	SE	1.30714e-05	0.000975541	-0.538675	SF3B1 hotspots	TMEM14C	No	NO	NA	NA		No
ENSG00000112237.13;AL:chr6:99543475:99543609-99545112:99543780:99544273-99545112:-	AL	0.00686476	0.105251	0.117966	1q_amplification	CCNC	No	NO	NA	NA		No
ENSG00000112237.13;AL:chr6:99543475:99543609-99545112:99543780:99544273-99545112:-	AL	0.00755395	0.111905	0.101626	Biallelic DIS3	CCNC	No	NO	NA	NA		No
ENSG00000112237.13;AL:chr6:99543475:99543609-99545112:99543780:99544273-99545112:-	AL	0.00320495	0.0630592	0.174353	t(4;14)+DIS3	CCNC	No	NO	NA	NA		No
ENSG00000112425.16;SE:chr6:145635486-145671239:145671399-145686122:-	SE	0.00277059	0.056982	-0.166003	SF3B1 hotspots	EPM2A	No	NO	NA	NA		No
ENSG00000112531.17;AF:chr6:163414718:163415335-163455279:163428995:163429017-163455279:+	AF	1.63645e-05	0.00116644	0.137084	1q_amplification	QKI	No	NO	No	No		No
ENSG00000112561.18;AF:chr6:41691235-41705647:41705940:41691235-41732649:41733853:-	AF	0.00624501	0.0987812	0.104949	Biallelic TENT5C	TFEB	No	NO	No	No		No
ENSG00000112584.14;AF:chr6:170295321:170295453-170317370:170306758:170306842-170317370:+	AF	0.0203912	0.208611	0.37085	SF3B1 hotspots	FAM120B	No	NO	NA	NA		No
ENSG00000112679.14;AF:chr6:319952:320364-345854:337039:337187-345854:+	AF	0.000101404	0.00491628	-0.163471	1q_amplification	DUSP22	No	NO	No	Yes		No
ENSG00000112679.14;AF:chr6:319952:320364-345854:337039:337187-345854:+	AF	0.00934189	0.128401	-0.12175	t(4;14)+DIS3	DUSP22	No	NO	No	Yes		No
ENSG00000112679.14;AF:chr6:325167:326158-345854:337039:337187-345854:+	AF	2.91346e-06	0.000289229	-0.178896	1q_amplification	DUSP22	No	NO	No	Yes		No
ENSG00000112679.14;AF:chr6:325167:326158-345854:337039:337187-345854:+	AF	0.00320049	0.0630086	-0.141783	Biallelic DIS3	DUSP22	No	NO	No	Yes		No
ENSG00000112679.14;AF:chr6:325167:326158-345854:338006:338081-345854:+	AF	6.1973e-08	1.13337e-05	-0.285402	1q_amplification	DUSP22	No	NO	No	Yes		No
ENSG00000112699.11;AF:chr6:2124731-2175932:2175991:2124731-2245321:2245605:-	AF	0.0379394	0.298133	-0.111104	SF3B1	GMDS	No	NO	NA	NA		No
ENSG00000112715.24;AF:chr6:43770184:43771312-43774341:43771992:43772101-43774341:+	AF	0.00778784	0.114143	-0.105463	t(14;16)	VEGFA	No	NO	Yes	No		No
ENSG00000112715.24;AF:chr6:43771083:43771312-43774341:43771992:43772101-43774341:+	AF	9.90013e-05	0.00482487	-0.197031	t(14;16)	VEGFA	No	NO	Yes	No		No
ENSG00000112739.17;A5:chr6:4062760-4063074:4062633-4063074:+	A5	0.0179241	0.192832	-0.100069	SF3B1	PRPF4B	No	NO	NA	NA		No
ENSG00000112763.17;AL:chr6:26466088-26467948:26469637:26466088-26476161:26476619:+	AL	0.00123439	0.0321251	0.120725	Biallelic DIS3	BTN2A1	No	NO	NA	NA		No
ENSG00000112763.17;AL:chr6:26466088-26467948:26469637:26466088-26476161:26476619:+	AL	0.0304043	0.262557	0.122177	t(4;14)+DIS3	BTN2A1	No	NO	NA	NA		No
ENSG00000112812.16;AF:chr6:27251071:27251264-27254986:27251588:27252040-27254986:+	AF	4.41561e-10	1.5319e-07	-0.121059	t(4;14)+DIS3	PRSS16	No	NO	NA	NA		No
ENSG00000112812.16;AF:chr6:27251071:27251264-27254986:27252986:27254872-27254986:+	AF	8.35635e-11	3.51714e-08	-0.27707	t(4;14)+DIS3	PRSS16	No	NO	NA	NA		No
ENSG00000112851.14;MX:chr5:66054951-66068877:66069020-66075024:66054951-66072169:66072291-66075024:+	MX	8.59633e-11	3.60357e-08	0.139975	t(11;14)	ERBIN	No	NO	NA	NA		No
ENSG00000112851.14;MX:chr5:66054951-66068877:66069020-66075024:66054951-66072169:66072291-66075024:+	MX	0.0171018	0.187346	0.161919	t(4;14)+DIS3	ERBIN	No	NO	NA	NA		No
ENSG00000112851.14;SE:chr5:66054951-66075024:66075230-66076316:+	SE	0.0231383	0.224745	0.183835	t(4;14)+DIS3	ERBIN	No	NO	NA	NA		No
ENSG00000112855.17;SE:chr5:140695845-140696029:140696201-140696521:+	SE	0.000321238	0.0118905	0.181941	t(14;16)	HARS2	No	NO	NA	NA		No
ENSG00000112977.16;AL:chr5:10683096:10683571-10748175:10733772:10734268-10748175:-	AL	0.00310474	0.0616728	0.136202	Biallelic TP53	DAP	No	NO	NA	NA		No
ENSG00000112983.18;SE:chr5:138157267-138159555:138159599-138160069:-	SE	0.00205056	0.0461722	0.144503	SF3B1 hotspots	BRD8	No	NO	NA	NA		No
ENSG00000112983.18;SE:chr5:138166108-138166518:138166727-138167934:-	SE	0.0065603	0.102108	0.129658	SF3B1 hotspots	BRD8	No	NO	NA	NA		No
ENSG00000112992.18;SE:chr5:43609346-43612908:43613481-43615848:+	SE	2.46917e-05	0.00161966	0.128663	1q_amplification	NNT	No	NO	NA	NA		No
ENSG00000113048.17;AL:chr5:72238025:72238128-72295531:72294554:72294788-72295531:-	AL	0.0407949	0.310349	-0.51778	SF3B1 hotspots	MRPS27	No	NO	NA	NA		No
ENSG00000113108.19;A3:chr5:140561722-140561844:140561701-140561844:-	A3	0.00136296	0.0344668	-0.188991	SF3B1 hotspots	APBB3	No	NO	NA	NA		No
ENSG00000113273.17;AF:chr5:78985558-78985713:78985838:78985558-78985899:78986087:-	AF	0.0254349	0.236675	0.114217	t(14;16)	ARSB	No	NO	NA	NA		No
ENSG00000113387.12;AF:chr5:32531633:32531916-32588512:32585559:32585625-32588512:+	AF	6.66303e-13	4.72666e-10	-0.139767	t(11;14)	SUB1	No	NO	NA	NA		No
ENSG00000113387.12;SE:chr5:32585625-32586429:32586501-32588512:+	SE	0.000978427	0.0271004	-0.201862	t(14;16)	SUB1	No	NO	NA	NA		No
ENSG00000113456.19;SE:chr5:34913578-34913927:34914026-34914695:-	SE	0.0106384	0.139714	0.170473	SF3B1 hotspots	RAD1	No	NO	NA	NA		No
ENSG00000113558.19;AL:chr5:134148935:134157768-134158455:134157941:134157960-134158455:-	AL	0.033615	0.278355	-0.187528	Biallelic DIS3	SKP1	No	NO	NA	NA		No
ENSG00000113569.16;AF:chr5:37364384-37370666:37370785:37364384-37370821:37371106:-	AF	0.0204474	0.208909	-0.238334	SF3B1	NUP155	No	NO	NA	NA		No
ENSG00000113621.15;SE:chr5:134874530-134887695:134888182-134893492:+	SE	0.0464162	0.330408	-0.229207	SF3B1 hotspots	TXNDC15	No	NO	NA	NA		No
ENSG00000113648.16;A5:chr5:135346057-135352946:135346057-135360497:-	A5	0.0189346	0.199515	0.215521	SF3B1	MACROH2A1	No	NO	NA	NA		No
ENSG00000113648.16;A5:chr5:135346057-135352946:135346057-135360497:-	A5	3.00755e-08	6.04861e-06	-0.107121	t(11;14)	MACROH2A1	No	NO	NA	NA		No
ENSG00000113648.16;AF:chr5:135346057-135350823:135350955:135346057-135352946:135362901:-	AF	0.0142972	0.167776	-0.106503	SF3B1	MACROH2A1	No	NO	NA	NA		No
ENSG00000113648.16;AF:chr5:135389126-135399062:135399211:135389126-135399749:135399887:-	AF	1.00034e-08	2.33819e-06	0.108166	1q_amplification	MACROH2A1	No	NO	NA	NA		No
ENSG00000113648.16;MX:chr5:135346057-135350823:135350913-135360497:135346057-135352946:135353045-135360497:-	MX	0.0235307	0.226847	0.121664	SF3B1	MACROH2A1	No	NO	NA	NA		No
ENSG00000113712.19;AF:chr5:149550181-149550651:149550742:149550181-149550842:149551439:-	AF	0.00641522	0.100598	-0.135623	t(14;16)	CSNK1A1	No	NO	NA	NA		No
ENSG00000113712.19;SE:chr5:149509953-149511066:149511158-149511794:-	SE	0.0185802	0.197155	-0.12536	SF3B1	CSNK1A1	No	NO	NA	NA		No
ENSG00000113742.14;AF:chr5:173890674:173890858-173910523:173893051:173893183-173910523:+	AF	0.0201035	0.206782	-0.197377	SF3B1 hotspots	CPEB4	No	NO	NA	NA		No
ENSG00000113851.14;SE:chr3:3174261-3175163:3175266-3179621:-	SE	0.0223982	0.22057	-0.135586	Biallelic TP53	CRBN	No	NO	No	Yes		No
ENSG00000114026.21;AL:chr3:9756816-9757061:9757513:9756816-9765809:9766737:+	AL	0.000406867	0.0141947	-0.104028	1q_amplification	OGG1	No	NO	NA	NA		No
ENSG00000114026.21;AL:chr3:9756816-9757061:9757513:9756816-9765809:9766737:+	AL	0.000360405	0.012957	-0.113909	Biallelic DIS3	OGG1	No	NO	NA	NA		No
ENSG00000114026.21;AL:chr3:9756816-9757061:9757513:9756816-9765809:9766737:+	AL	0.000680404	0.0207826	-0.103274	t(14;16)	OGG1	No	NO	NA	NA		No
ENSG00000114062.22;AF:chr15:25411971-25438291:25438329:25411971-25438489:25438999:-	AF	0.0134985	0.161921	0.121789	t(4;14)	UBE3A	No	NO	NA	NA		No
ENSG00000114062.22;RI:chr15:25333728:25339257-25340085:25340228:-	RI	0.00112906	0.0300884	0.132797	Biallelic DIS3	UBE3A	No	NO	NA	NA		No
ENSG00000114062.22;SE:chr15:25405502-25407067:25407262-25409088:-	SE	0.0194946	0.203029	0.11346	Biallelic TP53	UBE3A	No	NO	NA	NA		No
ENSG00000114062.22;SE:chr15:25405502-25407067:25407262-25409088:-	SE	0.0497935	0.343289	-0.104879	t(4;14)+DIS3	UBE3A	No	NO	NA	NA		No
ENSG00000114098.18;SE:chr3:138187599-138209817:138209893-138221926:+	SE	0.0219953	0.218222	-0.13164	SF3B1 hotspots	ARMC8	No	NO	NA	NA		No
ENSG00000114354.15;AF:chr3:100709494:100709721-100713643:100709970:100710295-100713643:+	AF	0.0182945	0.195273	-0.10894	t(11;14)	TFG	No	NO	No	No		No
ENSG00000114354.15;AF:chr3:100709606:100709721-100713643:100709970:100710295-100713643:+	AF	0.0201303	0.206949	-0.108334	t(11;14)	TFG	No	NO	No	No		No
ENSG00000114423.23;SE:chr3:105670352-105671024:105671046-105678431:-	SE	0.00695301	0.106103	0.115288	Biallelic TENT5C	CBLB	No	NO	No	No		No
ENSG00000114738.11;AF:chr3:50611908:50612129-50612848:50612328:50612699-50612848:+	AF	6.37974e-08	1.1612e-05	0.173907	Biallelic DIS3	MAPKAPK3	No	NO	NA	NA		No
ENSG00000114738.11;AF:chr3:50611908:50612129-50612848:50612328:50612699-50612848:+	AF	0.00436004	0.0776928	0.153331	t(4;14)+DIS3	MAPKAPK3	No	NO	NA	NA		No
ENSG00000114745.13;A3:chr3:39100503-39100747:39100454-39100747:-	A3	0.00929834	0.128064	0.283355	SF3B1 hotspots	GORASP1	No	NO	NA	NA		No
ENSG00000114745.13;AF:chr3:39103553-39106988:39107336:39103553-39107479:39107630:-	AF	0.0127882	0.156627	0.154693	SF3B1 hotspots	GORASP1	No	NO	NA	NA		No
ENSG00000114745.13;AF:chr3:39103553-39106988:39107336:39103553-39107479:39107633:-	AF	0.040949	0.310998	0.196907	SF3B1 hotspots	GORASP1	No	NO	NA	NA		No
ENSG00000114745.13;RI:chr3:39100305:39100454-39100747:39100877:-	RI	0.034356	0.282021	0.238132	SF3B1 hotspots	GORASP1	No	NO	NA	NA		No
ENSG00000114796.16;SE:chr3:183635793-183636221:183636311-183643480:+	SE	0.0459565	0.328762	-0.10413	SF3B1	KLHL24	No	NO	NA	NA		No
ENSG00000114904.13;SE:chr3:52746904-52749692:52749829-52751932:-	SE	0.0229123	0.22349	-0.102611	t(4;14)+DIS3	NEK4	No	NO	NA	NA		No
ENSG00000114956.20;A3:chr2:73946906-73950601:73946906-73950627:+	A3	1.09572e-05	0.000845004	-0.126604	t(14;16)	DGUOK	No	NO	NA	NA		No
ENSG00000115042.10;AF:chr2:95402708:95402872-95405553:95405274:95405402-95405553:+	AF	1.38896e-05	0.00102306	0.102819	Biallelic DIS3	FAHD2A	No	NO	NA	NA		No
ENSG00000115042.10;AF:chr2:95402708:95402872-95405553:95405274:95405402-95405553:+	AF	0.0074159	0.110641	0.13249	SF3B1 hotspots	FAHD2A	No	NO	NA	NA		No
ENSG00000115042.10;AF:chr2:95402721:95402992-95405553:95405274:95405402-95405553:+	AF	9.26293e-05	0.00458209	0.100238	Biallelic DIS3	FAHD2A	No	NO	NA	NA		No
ENSG00000115053.16;AF:chr2:231463316-231463586:231463693:231463316-231463701:231464180:-	AF	0.00910701	0.126369	0.450532	SF3B1 hotspots	NCL	No	NO	NA	NA		No
ENSG00000115053.16;AF:chr2:231463316-231463586:231463693:231463316-231464336:231464379:-	AF	0.0250965	0.234919	0.447941	SF3B1 hotspots	NCL	No	NO	NA	NA		No
ENSG00000115053.16;AF:chr2:231463316-231463586:231463693:231463316-231482684:231483641:-	AF	0.0378739	0.297947	0.120025	SF3B1 hotspots	NCL	No	NO	NA	NA		No
ENSG00000115053.16;AF:chr2:231463316-231464160:231464199:231463316-231482684:231483641:-	AF	0.0183739	0.195783	-0.157387	Biallelic TP53	NCL	No	NO	NA	NA		No
ENSG00000115109.14;AF:chr2:120013119:120013210-120019077:120013211:120013681-120019077:+	AF	0.0140845	0.166227	0.185463	SF3B1	EPB41L5	No	NO	NA	NA		No
ENSG00000115159.16;AF:chr2:156435441:156435804-156476098:156436379:156436513-156476098:+	AF	0.000102254	0.00494916	-0.208053	t(4;14)+DIS3	GPD2	No	NO	NA	NA		No
ENSG00000115268.10;RI:chr19:1438807:1438892-1440026:1440253:+	RI	6.78886e-05	0.00358557	-0.164298	t(14;16)	RPS15	No	NO	NA	NA		No
ENSG00000115271.11;AF:chr2:162344182:162344275-162347578:162344338:162344525-162347578:+	AF	0.0083273	0.119256	0.140703	t(4;14)+DIS3	GCA	No	NO	NA	NA		No
ENSG00000115275.14;SE:chr2:74463012-74463190:74463219-74463380:-	SE	0.0293366	0.257206	-0.26246	SF3B1	MOGS	No	NO	NA	NA		No
ENSG00000115286.20;SE:chr19:1383942-1386518:1386639-1387811:+	SE	0.016469	0.182969	-0.114011	1q_amplification	NDUFS7	No	NO	NA	NA		No
ENSG00000115290.10;A3:chr2:164508603-164508742:164508550-164508742:-	A3	0.0210107	0.212335	0.142334	t(4;14)+DIS3	GRB14	No	NO	NA	NA		No
ENSG00000115310.18;AF:chr2:54987698-55010087:55010449:54987698-55049745:55050544:-	AF	0.0130232	0.15835	0.100431	Biallelic TP53	RTN4	No	NO	NA	NA		No
ENSG00000115355.17;AL:chr2:55287848:55288355-55291676:55290810:55291164-55291676:-	AL	0.0100222	0.134439	0.174141	Biallelic TENT5C	CCDC88A	No	NO	NA	NA		No
ENSG00000115414.20;A3:chr2:215372375-215373322:215372300-215373322:-	A3	0.00208579	0.0467409	0.178751	Biallelic TENT5C	FN1	No	NO	NA	NA		No
ENSG00000115415.20;AF:chr2:191013678-191014018:191014197:191013678-191020758:191020960:-	AF	8.7477e-06	0.000705846	0.150224	Biallelic DIS3	STAT1	No	NO	No	No		No
ENSG00000115415.20;AF:chr2:191013678-191014018:191014197:191013678-191020758:191020960:-	AF	0.00309134	0.061498	0.121944	t(4;14)+DIS3	STAT1	No	NO	No	No		No
ENSG00000115415.20;AL:chr2:190908460:190909000-190974830:190944703:190945657-190974830:-	AL	0.00365436	0.0689076	-0.308803	SF3B1 hotspots	STAT1	No	NO	No	No		No
ENSG00000115415.20;AL:chr2:190908460:190909000-190974830:190970291:190970717-190974830:-	AL	0.0136294	0.162903	-0.276254	SF3B1 hotspots	STAT1	No	NO	No	No		No
ENSG00000115415.20;AL:chr2:190944703:190945657-190974830:190969150:190970717-190974830:-	AL	0.0321493	0.271355	0.130499	t(14;16)	STAT1	No	NO	No	No		No
ENSG00000115415.20;AL:chr2:190944703:190945657-190974830:190970577:190970717-190974830:-	AL	9.21844e-09	2.18105e-06	0.135721	t(11;14)	STAT1	No	NO	No	No		No
ENSG00000115459.18;MX:chr2:85354829-85355076:85355170-85356967:85354829-85355555:85355598-85356967:+	MX	0.00343475	0.0661218	0.143966	t(14;16)	ELMOD3	No	NO	NA	NA		No
ENSG00000115459.18;RI:chr2:85355076:85355170-85356967:85357252:+	RI	0.00747	0.111145	-0.128497	t(14;16)	ELMOD3	No	NO	NA	NA		No
ENSG00000115504.15;SE:chr2:62979335-62987931:62988038-62990716:+	SE	0.0134862	0.16182	0.151982	SF3B1	EHBP1	No	NO	NA	NA		No
ENSG00000115504.15;SE:chr2:62979335-62987931:62988038-62990716:+	SE	8.12252e-25	3.05829e-21	0.140233	t(11;14)	EHBP1	No	NO	NA	NA		No
ENSG00000115525.18;AF:chr2:85863485-85888228:85888401:85863485-85888824:85888990:-	AF	0.00175494	0.0413402	-0.743348	SF3B1 hotspots	ST3GAL5	No	NO	NA	NA		No
ENSG00000115652.15;A3:chr2:106164799-106166056:106164784-106166056:-	A3	9.07955e-05	0.00450921	-0.245828	SF3B1 hotspots	UXS1	No	NO	NA	NA		No
ENSG00000115657.14;RI:chr2:219210381:219210475-219210711:219210823:-	RI	0.0181262	0.194126	-0.136138	SF3B1 hotspots	ABCB6	No	NO	NA	NA		No
ENSG00000115677.17;AF:chr2:241268541-241271917:241271971:241268541-241272761:241272863:-	AF	0.0489567	0.340144	-0.358406	SF3B1 hotspots	HDLBP	No	NO	NA	NA		No
ENSG00000115677.17;AF:chr2:241268541-241272761:241272831:241268541-241315570:241315672:-	AF	0.0152806	0.174787	0.200747	SF3B1 hotspots	HDLBP	No	NO	NA	NA		No
ENSG00000115677.17;AF:chr2:241268541-241272761:241272831:241268541-241316871:241317061:-	AF	0.00270233	0.0560043	0.118029	1q_amplification	HDLBP	No	NO	NA	NA		No
ENSG00000115677.17;AF:chr2:241268541-241272761:241272863:241268541-241315570:241315672:-	AF	0.0341715	0.281114	0.135722	Biallelic DIS3	HDLBP	No	NO	NA	NA		No
ENSG00000115677.17;AF:chr2:241268541-241272761:241272863:241268541-241315570:241315672:-	AF	2.784e-10	1.01895e-07	-0.185718	HyperDiploid	HDLBP	No	NO	NA	NA		No
ENSG00000115677.17;AF:chr2:241268541-241272761:241272863:241268541-241315570:241315672:-	AF	0.00907454	0.126077	0.515354	SF3B1 hotspots	HDLBP	No	NO	NA	NA		No
ENSG00000115677.17;AF:chr2:241268541-241272761:241272863:241268541-241315570:241315672:-	AF	4.41997e-13	3.24759e-10	0.267143	t(11;14)	HDLBP	Yes	NO	NA	NA		Yes
ENSG00000115677.17;AF:chr2:241268541-241272761:241272863:241268541-241315570:241315672:-	AF	0.0419883	0.315067	0.144272	t(14;16)	HDLBP	No	NO	NA	NA		Yes
ENSG00000115677.17;AF:chr2:241268541-241272761:241272863:241268541-241315570:241315672:-	AF	1.30244e-05	0.000972998	0.209102	t(4;14)	HDLBP	No	NO	NA	NA		Yes
ENSG00000115677.17;AF:chr2:241268541-241272761:241272863:241268541-241315570:241315702:-	AF	0.0240249	0.229517	0.506914	SF3B1 hotspots	HDLBP	No	NO	NA	NA		No
ENSG00000115685.15;A5:chr2:241150547-241157807:241149708-241157807:+	A5	0.014467	0.169028	0.138601	1q_amplification	PPP1R7	No	NO	NA	NA		No
ENSG00000115694.15;A5:chr2:241497687-241498235:241497687-241498639:-	A5	0.00617073	0.0980058	0.128101	Biallelic TP53	STK25	No	NO	NA	NA		No
ENSG00000115694.15;AF:chr2:241501708-241508443:241508695:241501708-241509223:241509730:-	AF	0.0320378	0.27081	-0.370776	SF3B1	STK25	No	NO	NA	NA		No
ENSG00000115875.19;AF:chr2:38750194-38750824:38751138:38750194-38751229:38751494:-	AF	0.00230004	0.0501028	-0.111837	Biallelic DIS3	SRSF7	No	NO	NA	NA		No
ENSG00000115884.11;AF:chr2:20205424-20223203:20223388:20205424-20224191:20224280:-	AF	0.00283679	0.0578799	-0.189681	t(4;14)+DIS3	SDC1	No	NO	NA	NA		No
ENSG00000115935.17;AF:chr2:174585611-174597601:174597765:174585611-174682774:174682899:-	AF	0.00740408	0.11052	0.106242	1q_amplification	WIPF1	No	NO	NA	NA		No
ENSG00000115935.17;AF:chr2:174585611-174597601:174597765:174585611-174682774:174682899:-	AF	2.98956e-07	4.32444e-05	-0.127236	t(11;14)	WIPF1	No	NO	NA	NA		No
ENSG00000115935.17;AF:chr2:174585611-174597601:174597765:174585611-174682774:174682899:-	AF	0.00138723	0.0349005	-0.108339	t(4;14)	WIPF1	No	NO	NA	NA		No
ENSG00000115970.18;RI:chr2:43291696:43291768-43292104:43292222:-	RI	0.00791151	0.115317	-0.11162	SF3B1 hotspots	THADA	No	NO	NA	NA		No
ENSG00000115998.7;AF:chr2:70182935-70190184:70190699:70182935-70190973:70191071:-	AF	0.0336632	0.278587	-0.102016	Biallelic DIS3	C2orf42	No	NO	NA	NA		No
ENSG00000115998.7;AF:chr2:70182935-70190184:70190699:70182935-70190973:70191071:-	AF	2.08429e-06	0.000219219	0.10869	HyperDiploid	C2orf42	No	NO	NA	NA		No
ENSG00000115998.7;AF:chr2:70182935-70190184:70190699:70182935-70190973:70191071:-	AF	2.2761e-05	0.00152089	-0.123894	t(11;14)	C2orf42	No	NO	NA	NA		No
ENSG00000115998.7;AF:chr2:70182935-70190184:70190699:70182935-70190973:70191071:-	AF	1.14726e-05	0.000877531	-0.166397	t(4;14)	C2orf42	No	NO	NA	NA		No
ENSG00000116161.18;AF:chr1:174999163:174999689-175004614:174999945:175000195-175004614:+	AF	0.0129395	0.157767	0.293081	SF3B1	CACYBP	No	NO	NA	NA		No
ENSG00000116161.18;AF:chr1:174999163:174999689-175004614:175000213:175000599-175004614:+	AF	0.0150114	0.172898	0.119285	SF3B1	CACYBP	No	NO	NA	NA		No
ENSG00000116161.18;AF:chr1:174999955:175000195-175004614:175000213:175000599-175004614:+	AF	0.0431411	0.319357	0.288275	SF3B1	CACYBP	No	NO	NA	NA		No
ENSG00000116161.18;SE:chr1:174999689-175000089:175000195-175004614:+	SE	0.033564	0.278073	0.281689	SF3B1 hotspots	CACYBP	No	NO	NA	NA		No
ENSG00000116212.15;MX:chr1:53946549-53947788:53947821-53951986:53946549-53947862:53947981-53951986:+	MX	0.00529205	0.0884587	-0.123434	SF3B1 hotspots	LRRC42	No	NO	NA	NA		No
ENSG00000116251.11;AF:chr1:6197756-6199562:6199595:6197756-6200489:6200842:-	AF	6.16874e-12	3.46335e-09	0.14006	t(4;14)	RPL22	No	NO	No	No		No
ENSG00000116288.13;AF:chr1:7954291:7954323-7962763:7961663:7961735-7962763:+	AF	0.0150779	0.173378	0.109193	1q_gain	PARK7	No	NO	NA	NA		No
ENSG00000116288.13;AF:chr1:7954291:7954323-7962763:7961663:7961735-7962763:+	AF	0.0426527	0.317487	0.100629	t(11;14)	PARK7	No	NO	NA	NA		No
ENSG00000116288.13;AF:chr1:7954291:7954323-7962763:7961748:7961793-7962763:+	AF	0.0111522	0.143973	0.120409	1q_gain	PARK7	No	NO	NA	NA		No
ENSG00000116459.11;A3:chr1:111449873-111456086:111449873-111456227:+	A3	0.00533535	0.0889525	0.12487	SF3B1 hotspots	ATP5PB	No	NO	NA	NA		No
ENSG00000116473.14;SE:chr1:111704486-111706663:111706777-111709149:+	SE	6.62038e-09	1.63347e-06	0.116935	t(14;16)	RAP1A	No	NO	NA	NA		No
ENSG00000116497.18;AF:chr1:32816767:32816982-32825313:32817592:32817689-32825313:+	AF	0.020181	0.207283	-0.17624	SF3B1	S100PBP	No	NO	NA	NA		No
ENSG00000116580.18;A3:chr1:155752590-155753204:155752587-155753204:-	A3	7.32605e-06	0.000611258	-0.115934	1q_amplification	GON4L	No	NO	NA	NA		No
ENSG00000116580.18;AF:chr1:155853806-155857147:155857295:155853806-155859304:155859400:-	AF	8.19803e-06	0.000669479	-0.120676	1q_amplification	GON4L	No	NO	NA	NA		No
ENSG00000116584.20;AF:chr1:155969300-155969969:155971063:155969300-155978913:155979099:-	AF	0.0124783	0.154308	0.121473	Biallelic DIS3	ARHGEF2	No	NO	NA	NA		No
ENSG00000116584.20;AF:chr1:155969300-155969969:155971063:155969300-155978913:155979099:-	AF	0.0270381	0.245233	-0.285689	SF3B1 hotspots	ARHGEF2	No	NO	NA	NA		No
ENSG00000116584.20;AF:chr1:155969300-155969969:155971063:155969300-155978913:155979099:-	AF	9.67949e-08	1.65524e-05	-0.124615	t(11;14)	ARHGEF2	No	NO	NA	NA		No
ENSG00000116584.20;AF:chr1:155969300-155978067:155978160:155969300-155978913:155979113:-	AF	2.91627e-06	0.00028949	0.16052	Biallelic DIS3	ARHGEF2	No	NO	NA	NA		No
ENSG00000116584.20;AF:chr1:155969300-155978067:155978160:155969300-155978913:155979113:-	AF	0.000214955	0.00875744	0.163916	t(4;14)+DIS3	ARHGEF2	No	NO	NA	NA		No
ENSG00000116584.20;AF:chr1:155969300-155978365:155978501:155969300-155978913:155979099:-	AF	5.03679e-09	1.28859e-06	-0.113822	t(11;14)	ARHGEF2	No	NO	NA	NA		No
ENSG00000116584.20;AF:chr1:155969300-155978365:155978501:155969300-155978913:155979113:-	AF	5.54399e-07	7.29245e-05	0.225076	t(4;14)+DIS3	ARHGEF2	No	NO	NA	NA		No
ENSG00000116670.15;AF:chr1:11680613-11681039:11681111:11680613-11691413:11691593:-	AF	0.0189645	0.199704	0.111025	SF3B1 hotspots	MAD2L2	No	NO	Yes	Yes		No
ENSG00000116678.20;AL:chr1:65622981-65633152:65635428:65622981-65636191:65641559:+	AL	0.00773109	0.113606	0.129736	Biallelic TP53	LEPR	No	NO	NA	NA		No
ENSG00000116750.13;AL:chr1:193012250:193016395-193021097:193018405:193018820-193021097:-	AL	6.38468e-05	0.00341524	0.125419	t(14;16)	UCHL5	No	NO	NA	NA		No
ENSG00000116750.13;AL:chr1:193015759:193016395-193021097:193018405:193018820-193021097:-	AL	0.0361517	0.290268	0.482107	SF3B1 hotspots	UCHL5	No	NO	NA	NA		No
ENSG00000116750.13;SE:chr1:193016395-193020307:193020381-193021097:-	SE	0.0278053	0.249262	-0.125752	SF3B1 hotspots	UCHL5	No	NO	NA	NA		No
ENSG00000116809.12;A3:chr1:15942441-15942529:15942420-15942529:-	A3	0.00840787	0.120043	-0.159645	SF3B1 hotspots	ZBTB17	No	NO	NA	NA		No
ENSG00000116871.15;AF:chr1:36155579:36155733-36170971:36155965:36156463-36170971:+	AF	1.73671e-05	0.00122329	-0.209441	Biallelic DIS3	MAP7D1	No	NO	NA	NA		No
ENSG00000116871.15;AF:chr1:36155579:36155733-36170971:36155965:36156463-36170971:+	AF	9.30436e-16	1.14361e-12	-0.171055	DIS3	MAP7D1	No	NO	NA	NA		No
ENSG00000116871.15;AF:chr1:36155579:36155733-36170971:36155965:36156463-36170971:+	AF	7.00525e-05	0.0036756	-0.184528	t(4;14)+DIS3	MAP7D1	No	NO	NA	NA		No
ENSG00000116871.15;AF:chr1:36155579:36155733-36170971:36156198:36156463-36170971:+	AF	4.91909e-06	0.000443301	-0.181013	Biallelic DIS3	MAP7D1	No	NO	NA	NA		No
ENSG00000116871.15;AF:chr1:36155579:36155733-36170971:36156198:36156463-36170971:+	AF	2.32723e-19	4.89018e-16	-0.132478	DIS3	MAP7D1	No	NO	NA	NA		No
ENSG00000116871.15;AF:chr1:36155579:36155733-36170971:36156198:36156463-36170971:+	AF	1.46588e-05	0.00106695	-0.157974	t(4;14)+DIS3	MAP7D1	No	NO	NA	NA		No
ENSG00000116871.15;AF:chr1:36155579:36155733-36170971:36156202:36156463-36170971:+	AF	6.80687e-06	0.000576494	-0.247548	t(4;14)+DIS3	MAP7D1	No	NO	NA	NA		No
ENSG00000116977.19;AL:chr1:236544915-236545162:236545201:236544915-236548012:236552981:+	AL	7.57661e-05	0.00390618	-0.113121	t(4;14)+DIS3	LGALS8	No	NO	NA	NA		No
ENSG00000117054.14;A3:chr1:75724817-75728389:75724817-75728401:+	A3	0.00542997	0.0900202	0.162345	t(4;14)+DIS3	ACADM	No	NO	NA	NA		No
ENSG00000117054.14;SE:chr1:75724817-75728389:75728488-75732644:+	SE	0.0105849	0.139269	0.285106	t(4;14)+DIS3	ACADM	No	NO	NA	NA		No
ENSG00000117118.10;AF:chr1:17044888-17045141:17045219:17044888-17053948:17054032:-	AF	4.47703e-07	6.0922e-05	-0.145222	t(14;16)	SDHB	No	NO	No	Yes		No
ENSG00000117139.18;AF:chr1:202777094-202807963:202808049:202777094-202808102:202808433:-	AF	0.0451207	0.325803	-0.526516	SF3B1 hotspots	KDM5B	No	NO	NA	NA		No
ENSG00000117139.18;AF:chr1:202777094-202807963:202808049:202777094-202808102:202808487:-	AF	0.0361136	0.290106	-0.529836	SF3B1 hotspots	KDM5B	No	NO	NA	NA		No
ENSG00000117139.18;SE:chr1:202764145-202766397:202766504-202766926:-	SE	0.0165699	0.183695	-0.109896	Biallelic DIS3	KDM5B	No	NO	NA	NA		No
ENSG00000117139.18;SE:chr1:202764145-202766397:202766504-202766926:-	SE	0.0485069	0.338421	-0.124865	t(4;14)+DIS3	KDM5B	No	NO	NA	NA		No
ENSG00000117143.13;SE:chr1:162590511-162592732:162592782-162597792:+	SE	0.000299492	0.0112668	-0.118572	t(4;14)	UAP1	No	NO	NA	NA		No
ENSG00000117143.13;SE:chr1:162590511-162592735:162592782-162597792:+	SE	4.33037e-05	0.00252768	0.131252	t(14;16)	UAP1	No	NO	NA	NA		No
ENSG00000117335.20;A5:chr1:207770362-207783292:207767823-207783292:+	A5	0.0183649	0.195729	-0.18977	SF3B1 hotspots	CD46	No	NO	NA	NA		No
ENSG00000117335.20;SE:chr1:207785682-207790253:207790345-207793519:+	SE	9.65645e-24	3.34801e-20	-0.119077	t(11;14)	CD46	No	NO	NA	NA		No
ENSG00000117385.16;RI:chr1:42754869:42754990-42755165:42755217:-	RI	8.10929e-19	1.57659e-15	-0.113853	t(11;14)	P3H1	No	NO	NA	NA		No
ENSG00000117394.24;RI:chr1:42929210:42929314-42929593:42929780:-	RI	0.0310766	0.266	0.106268	t(4;14)+DIS3	SLC2A1	No	NO	NA	NA		No
ENSG00000117411.16;AF:chr1:43979202:43979511-43981109:43979877:43980614-43981109:+	AF	1.6541e-14	1.63273e-11	0.182401	t(11;14)	B4GALT2	No	NO	NA	NA		No
ENSG00000117543.21;SE:chr1:101021765-101025309:101025466-101025683:-	SE	9.60373e-10	3.03796e-07	-0.110295	t(14;16)	DPH5	No	NO	NA	NA		No
ENSG00000117616.18;A3:chr1:25244224-25244454:25243633-25244454:-	A3	0.000505236	0.016687	-0.174424	t(14;16)	RSRP1	No	NO	NA	NA		No
ENSG00000117616.18;A3:chr1:25244224-25244454:25243633-25244454:-	A3	2.33806e-05	0.00155088	-0.164795	t(4;14)+DIS3	RSRP1	No	NO	NA	NA		No
ENSG00000117616.18;A3:chr1:25244224-25245150:25243633-25245150:-	A3	1.47194e-08	3.2784e-06	0.129054	1q_gain	RSRP1	No	NO	NA	NA		No
ENSG00000117616.18;A3:chr1:25244224-25245150:25243633-25245150:-	A3	0.0118955	0.149891	0.159132	t(4;14)+DIS3	RSRP1	No	NO	NA	NA		No
ENSG00000117616.18;A3:chr1:25244498-25245150:25244224-25245150:-	A3	4.65855e-07	6.29851e-05	-0.108421	1q_amplification	RSRP1	No	NO	NA	NA		No
ENSG00000117616.18;A5:chr1:25243633-25244177:25243633-25245150:-	A5	0.000293955	0.0111112	0.119915	1q_amplification	RSRP1	No	NO	NA	NA		No
ENSG00000117616.18;A5:chr1:25243633-25244177:25243633-25245150:-	A5	0.000784435	0.0230577	0.108219	Biallelic DIS3	RSRP1	No	NO	NA	NA		No
ENSG00000117616.18;AF:chr1:25247029-25247309:25247457:25247029-25267740:25267915:-	AF	0.000181698	0.00771035	0.114665	1q_amplification	RSRP1	No	NO	NA	NA		No
ENSG00000117616.18;AF:chr1:25247029-25247309:25247457:25247029-25267740:25267915:-	AF	0.00227758	0.0497532	0.114052	Biallelic DIS3	RSRP1	No	NO	NA	NA		No
ENSG00000117616.18;AF:chr1:25247029-25247309:25247457:25247029-25337040:25338165:-	AF	4.96906e-06	0.000446951	0.1677	1q_amplification	RSRP1	No	NO	NA	NA		No
ENSG00000117616.18;AF:chr1:25247029-25247309:25247457:25247029-25337040:25338165:-	AF	7.60427e-06	0.000630017	0.208972	Biallelic DIS3	RSRP1	No	NO	NA	NA		No
ENSG00000117616.18;AF:chr1:25247029-25247309:25247457:25247029-25337040:25338165:-	AF	5.5447e-06	0.000488879	0.122577	DIS3	RSRP1	No	NO	NA	NA		No
ENSG00000117616.18;AF:chr1:25247029-25247309:25247457:25247029-25337040:25338165:-	AF	2.52679e-06	0.000257179	0.238909	t(14;16)	RSRP1	No	NO	NA	NA		No
ENSG00000117616.18;AF:chr1:25247029-25247309:25247457:25247029-25337040:25338165:-	AF	5.47269e-05	0.00302774	0.230943	t(4;14)+DIS3	RSRP1	No	NO	NA	NA		No
ENSG00000117616.18;AL:chr1:25246577:25247029-25267740:25253114:25253937-25267740:-	AL	0.00219458	0.0484656	0.125474	Biallelic DIS3	RSRP1	No	NO	NA	NA		No
ENSG00000117616.18;AL:chr1:25246577:25247029-25267740:25253114:25253937-25267740:-	AL	0.00136818	0.0345642	0.109751	BRAF	RSRP1	No	NO	NA	NA		No
ENSG00000117616.18;AL:chr1:25246577:25247029-25267740:25253114:25253937-25267740:-	AL	0.00372123	0.0697882	0.151821	t(14;16)	RSRP1	No	NO	NA	NA		No
ENSG00000117616.18;RI:chr1:25242249:25242426-25242539:25242705:-	RI	0.0103309	0.137137	-0.114334	t(14;16)	RSRP1	No	NO	NA	NA		No
ENSG00000117616.18;RI:chr1:25243550:25244224-25245150:25245301:-	RI	2.56297e-05	0.00166941	-0.118663	1q_amplification	RSRP1	No	NO	NA	NA		No
ENSG00000117616.18;RI:chr1:25243550:25244224-25245150:25245301:-	RI	0.000390188	0.0137462	-0.118366	Biallelic DIS3	RSRP1	No	NO	NA	NA		No
ENSG00000117616.18;SE:chr1:25243633-25244454:25244498-25245150:-	SE	0.000592951	0.0187887	0.10299	Biallelic DIS3	RSRP1	No	NO	NA	NA		No
ENSG00000117616.18;SE:chr1:25244224-25244454:25244498-25245150:-	SE	4.96906e-06	0.000446951	-0.1677	1q_amplification	RSRP1	No	NO	NA	NA		No
ENSG00000117616.18;SE:chr1:25244224-25244454:25244498-25245150:-	SE	7.60427e-06	0.000630017	-0.208972	Biallelic DIS3	RSRP1	No	NO	NA	NA		No
ENSG00000117616.18;SE:chr1:25244224-25244454:25244498-25245150:-	SE	5.5447e-06	0.000488879	-0.122577	DIS3	RSRP1	No	NO	NA	NA		No
ENSG00000117616.18;SE:chr1:25244224-25244454:25244498-25245150:-	SE	2.52679e-06	0.000257179	-0.238909	t(14;16)	RSRP1	No	NO	NA	NA		No
ENSG00000117616.18;SE:chr1:25244224-25244454:25244498-25245150:-	SE	5.47269e-05	0.00302774	-0.230943	t(4;14)+DIS3	RSRP1	No	NO	NA	NA		No
ENSG00000117682.17;A5:chr1:26432723-26432891:26432415-26432891:+	A5	0.0497171	0.343024	-0.156679	SF3B1 hotspots	DHDDS	No	NO	NA	NA		No
ENSG00000117713.20;A3:chr1:26772632-26772812:26772632-26772815:+	A3	7.78703e-06	0.000642194	-0.147386	Biallelic DIS3	ARID1A	Yes	YES	No	Yes		No
ENSG00000117713.20;A3:chr1:26772632-26772812:26772632-26772815:+	A3	4.00438e-07	5.54469e-05	-0.153669	t(4;14)+DIS3	ARID1A	No	YES	No	Yes		No
ENSG00000118246.14;A5:chr2:206765762-206766644:206765654-206766644:+	A5	7.30334e-07	9.17517e-05	0.121055	t(11;14)	FASTKD2	No	NO	NA	NA		No
ENSG00000118363.12;AF:chr11:74949271:74949399-74965034:74949524:74949649-74965034:+	AF	5.3208e-07	7.04678e-05	0.133127	t(4;14)	SPCS2	No	NO	NA	NA		No
ENSG00000118454.13;SE:chr1:70315566-70324853:70324957-70336058:-	SE	0.0353232	0.286513	0.176414	SF3B1	ANKRD13C	No	NO	NA	NA		No
ENSG00000118482.12;SE:chr6:63646795-63678828:63679020-63680000:+	SE	0.00111982	0.0299089	0.652977	SF3B1 hotspots	PHF3	No	NO	NA	NA		No
ENSG00000118482.12;SE:chr6:63646795-63678828:63679020-63680000:+	SE	0.030846	0.264835	-0.227345	t(4;14)+DIS3	PHF3	No	NO	NA	NA		No
ENSG00000118495.20;A3:chr6:143966212-143968907:143966198-143968907:-	A3	0.022996	0.223998	-0.28662	SF3B1	PLAGL1	No	NO	NA	NA		No
ENSG00000118518.16;SE:chr6:127280340-127282287:127282395-127286050:+	SE	0.000262209	0.0101805	0.100994	1q_amplification	RNF146	No	NO	NA	NA		No
ENSG00000118596.12;SE:chr12:59705018-59735930:59735988-59761125:+	SE	0.0348678	0.28452	-0.364862	SF3B1 hotspots	SLC16A7	No	NO	NA	NA		No
ENSG00000118600.12;SE:chr12:63781174-63782541:63782704-63784970:+	SE	0.0355353	0.287454	0.102476	SF3B1 hotspots	RXYLT1	No	NO	NA	NA		No
ENSG00000118705.17;SE:chr20:37184373-37198397:37198492-37203885:+	SE	0.00144479	0.0359263	0.116836	Biallelic DIS3	RPN2	No	NO	NA	NA		No
ENSG00000118705.17;SE:chr20:37184373-37198397:37198492-37203885:+	SE	0.0490936	0.340641	-0.107971	SF3B1	RPN2	No	NO	NA	NA		No
ENSG00000118894.15;SE:chr16:5089256-5090084:5090349-5090432:-	SE	3.24011e-11	1.51907e-08	-0.114233	t(14;16)	EEF2KMT	No	NO	NA	NA		No
ENSG00000119139.21;A3:chr9:69234547-69236028:69234547-69236035:+	A3	6.68919e-12	3.73037e-09	-0.115013	t(14;16)	TJP2	No	NO	NA	NA		No
ENSG00000119185.13;A3:chr2:9407598-9408113:9406905-9408113:-	A3	1.3548e-18	2.55923e-15	0.122131	t(4;14)	ITGB1BP1	No	NO	NA	NA		No
ENSG00000119185.13;AF:chr2:9420100-9422479:9423229:9420100-9423373:9423480:-	AF	7.85477e-05	0.00401592	0.217634	1q_amplification	ITGB1BP1	No	NO	NA	NA		No
ENSG00000119185.13;AF:chr2:9420100-9422479:9423229:9420100-9423373:9423480:-	AF	0.0314461	0.267875	0.113017	Biallelic DIS3	ITGB1BP1	No	NO	NA	NA		No
ENSG00000119185.13;AF:chr2:9420100-9422479:9423229:9420100-9423373:9423480:-	AF	4.93478e-06	0.000444512	-0.131197	HyperDiploid	ITGB1BP1	No	NO	NA	NA		No
ENSG00000119185.13;AF:chr2:9420100-9422479:9423229:9420100-9423373:9423480:-	AF	0.0366522	0.29253	0.284945	SF3B1	ITGB1BP1	No	NO	NA	NA		No
ENSG00000119185.13;AF:chr2:9420100-9422479:9423229:9420100-9423373:9423480:-	AF	0.00721703	0.108721	0.186579	SF3B1 hotspots	ITGB1BP1	No	NO	NA	NA		No
ENSG00000119185.13;AL:chr2:9406667:9406905-9408113:9407572:9407598-9408113:-	AL	0.0200227	0.206341	-0.122545	t(14;16)	ITGB1BP1	No	NO	NA	NA		No
ENSG00000119185.13;SE:chr2:9418732-9419990:9420100-9423373:-	SE	6.85067e-11	2.9528e-08	-0.116371	1q_amplification	ITGB1BP1	No	NO	NA	NA		No
ENSG00000119185.13;SE:chr2:9418732-9419990:9420100-9423373:-	SE	0.00837065	0.119682	-0.104843	SF3B1	ITGB1BP1	No	NO	NA	NA		No
ENSG00000119242.8;AL:chr12:123922922:123924288-123942744:123936417:123937830-123942744:-	AL	3.66e-05	0.00221605	-0.184953	t(4;14)+DIS3	CCDC92	No	NO	NA	NA		No
ENSG00000119335.17;AF:chr9:128683655:128684007-128691170:128689222:128689655-128691170:+	AF	0.0234303	0.226308	0.111126	SF3B1	SET	No	NO	No	No		No
ENSG00000119335.17;AF:chr9:128685083:128685213-128691170:128690250:128690727-128691170:+	AF	0.00416959	0.075335	-0.149127	DIS3	SET	No	NO	No	No		No
ENSG00000119383.20;AF:chr9:129139382:129139649-129142445:129140008:129140151-129142445:+	AF	2.26741e-06	0.000234844	-0.113228	t(14;16)	PTPA	No	NO	NA	NA		No
ENSG00000119397.16;AF:chr9:121118469:121118540-121123931:121121801:121121951-121123931:+	AF	0.0425723	0.317233	0.111902	Biallelic DIS3	CNTRL	No	NO	No	No		No
ENSG00000119487.17;SE:chr9:125657799-125669818:125669907-125706971:-	SE	0.0489821	0.340231	-0.123637	t(4;14)+DIS3	MAPKAP1	No	NO	No	No		No
ENSG00000119640.9;AF:chr14:75063561-75063954:75064020:75063561-75069210:75069483:-	AF	0.0314712	0.268016	-0.210404	SF3B1 hotspots	ACYP1	No	NO	NA	NA		No
ENSG00000119705.10;AL:chr14:77715879-77717480:77717594:77715879-77720516:77721107:+	AL	0.0127652	0.156462	0.12465	Biallelic DIS3	SLIRP	No	NO	NA	NA		No
ENSG00000119705.10;AL:chr14:77715879-77717496:77717584:77715879-77720516:77721107:+	AL	0.00748155	0.111261	0.105531	Biallelic DIS3	SLIRP	No	NO	NA	NA		No
ENSG00000119705.10;AL:chr14:77715879-77717496:77717584:77715879-77720516:77721107:+	AL	3.25823e-10	1.17419e-07	-0.109839	HyperDiploid	SLIRP	No	NO	NA	NA		No
ENSG00000119705.10;AL:chr14:77715879-77717496:77717584:77715879-77720516:77721107:+	AL	0.00152996	0.0374693	0.143929	t(14;16)	SLIRP	No	NO	NA	NA		No
ENSG00000119705.10;AL:chr14:77715879-77717496:77717584:77715879-77720516:77721107:+	AL	9.22154e-05	0.00456576	0.123878	t(4;14)	SLIRP	No	NO	NA	NA		No
ENSG00000119705.10;AL:chr14:77715879-77717502:77717598:77715879-77720516:77721107:+	AL	4.12658e-09	1.08492e-06	-0.102497	HyperDiploid	SLIRP	No	NO	NA	NA		No
ENSG00000119705.10;AL:chr14:77715879-77717502:77717598:77715879-77720516:77721107:+	AL	7.17284e-08	1.28191e-05	0.13383	t(11;14)	SLIRP	No	NO	NA	NA		No
ENSG00000119718.11;A3:chr14:75004900-75005866:75004900-75005897:+	A3	0.0103335	0.137153	0.115522	t(14;16)	EIF2B2	No	NO	NA	NA		No
ENSG00000119720.18;SE:chr14:90316811-90317704:90317820-90318005:-	SE	0.041133	0.311687	0.195608	SF3B1 hotspots	NRDE2	No	NO	NA	NA		No
ENSG00000119729.12;AF:chr2:46542736:46543188-46576087:46543400:46543812-46576087:+	AF	3.46676e-18	6.20371e-15	0.152636	t(11;14)	RHOQ	No	NO	NA	NA		No
ENSG00000119777.20;A3:chr2:27037702-27037790:27037702-27037815:+	A3	0.00152254	0.0373373	0.264023	SF3B1 hotspots	TMEM214	No	NO	NA	NA		No
ENSG00000119777.20;A3:chr2:27037892-27038032:27037892-27038146:+	A3	0.0244746	0.23181	0.125806	SF3B1 hotspots	TMEM214	No	NO	NA	NA		No
ENSG00000119777.20;SE:chr2:27037702-27037815:27037892-27038146:+	SE	1.14256e-05	0.00087484	-0.170528	SF3B1 hotspots	TMEM214	No	NO	NA	NA		No
ENSG00000119912.17;AF:chr10:92537550-92541298:92541353:92537550-92573922:92574076:-	AF	0.0214677	0.215114	-0.290455	SF3B1	IDE	No	NO	NA	NA		No
ENSG00000119943.13;A5:chr10:98390754-98390871:98390754-98391010:-	A5	5.2234e-22	1.53856e-18	0.119085	t(11;14)	PYROXD2	No	NO	NA	NA		No
ENSG00000119943.13;A5:chr10:98407997-98410613:98407997-98410939:-	A5	5.2234e-22	1.53856e-18	0.119085	t(11;14)	PYROXD2	No	NO	NA	NA		No
ENSG00000119943.13;AF:chr10:98410958-98411175:98411877:98410958-98415009:98415182:-	AF	5.2234e-22	1.53856e-18	0.119085	t(11;14)	PYROXD2	No	NO	NA	NA		No
ENSG00000119943.13;SE:chr10:98387307-98388354:98388508-98390598:-	SE	5.2234e-22	1.53856e-18	-0.119085	t(11;14)	PYROXD2	No	NO	NA	NA		No
ENSG00000119953.14;A3:chr10:110298810-110300547:110298790-110300547:-	A3	0.0032312	0.0634092	-0.139808	SF3B1 hotspots	SMNDC1	No	NO	NA	NA		No
ENSG00000120008.16;SE:chr10:120866764-120867066:120867169-120871170:+	SE	0.0358449	0.288863	0.113793	SF3B1 hotspots	WDR11	No	NO	NA	NA		No
ENSG00000120071.14;AF:chr17:46172232-46192419:46192800:46172232-46192823:46193400:-	AF	0.0140359	0.165881	0.164449	t(4;14)+DIS3	KANSL1	No	NO	NA	NA		No
ENSG00000120071.14;AF:chr17:46172232-46192419:46192800:46172232-46223671:46223685:-	AF	0.0494776	0.342149	0.22828	SF3B1 hotspots	KANSL1	No	NO	NA	NA		No
ENSG00000120334.15;A5:chr1:173824019-173824138:173824019-173824212:-	A5	0.0169663	0.186411	0.210052	SF3B1 hotspots	CENPL	No	NO	NA	NA		No
ENSG00000120458.13;AF:chr11:124779139-124783171:124783290:124779139-124799871:124800364:-	AF	0.0159274	0.179339	-0.162246	SF3B1 hotspots	MSANTD2	No	NO	NA	NA		No
ENSG00000120526.11;AF:chr8:109322463-109329805:109329934:109322463-109333893:109334087:-	AF	0.00148686	0.0366957	-0.223756	Biallelic TENT5C	NUDCD1	No	NO	NA	NA		No
ENSG00000120526.11;AF:chr8:109322463-109329805:109329934:109322463-109333893:109334087:-	AF	0.0136313	0.162917	-0.115369	BRAF	NUDCD1	No	NO	NA	NA		No
ENSG00000120526.11;SE:chr8:109296569-109313797:109313888-109322309:-	SE	0.00108926	0.029302	0.137097	Biallelic TENT5C	NUDCD1	No	NO	NA	NA		No
ENSG00000120662.16;SE:chr13:41260915-41262411:41262481-41263485:-	SE	0.000247099	0.00972811	0.114344	Biallelic DIS3	MTRF1	No	NO	NA	NA		No
ENSG00000120662.16;SE:chr13:41260915-41262411:41262481-41263485:-	SE	0.00301425	0.0604258	0.243855	SF3B1	MTRF1	No	NO	NA	NA		No
ENSG00000120694.20;AF:chr13:31158863-31161476:31161904:31158863-31161982:31162388:-	AF	5.55558e-05	0.0030622	-0.235518	Biallelic DIS3	HSPH1	No	NO	NA	NA		No
ENSG00000120694.20;AF:chr13:31158863-31161476:31161904:31158863-31161982:31162388:-	AF	0.00448539	0.0792039	-0.133796	DIS3	HSPH1	No	NO	NA	NA		No
ENSG00000120709.11;A3:chr5:138338307-138341184:138338307-138341809:+	A3	0.00895378	0.125051	-0.181616	SF3B1 hotspots	FAM53C	No	NO	NA	NA		No
ENSG00000120742.11;AL:chr3:150544292:150544498-150546052:150545397:150545778-150546052:-	AL	0.00128825	0.033117	-0.127327	t(14;16)	SERP1	No	NO	NA	NA		No
ENSG00000120805.14;AF:chr12:101405981-101407011:101407502:101405981-101407642:101407762:-	AF	0.0031075	0.0617101	-0.103127	Biallelic TENT5C	ARL1	No	NO	NA	NA		No
ENSG00000120805.14;AF:chr12:101405981-101407278:101407463:101405981-101407642:101407756:-	AF	0.0028345	0.0578438	-0.202973	1q_amplification	ARL1	No	NO	NA	NA		No
ENSG00000120805.14;AF:chr12:101405981-101407278:101407463:101405981-101407642:101407756:-	AF	0.014015	0.165735	-0.200789	t(14;16)	ARL1	No	NO	NA	NA		No
ENSG00000120805.14;AF:chr12:101405981-101407278:101407463:101405981-101407642:101407756:-	AF	0.00584514	0.0945748	-0.137086	t(4;14)	ARL1	No	NO	NA	NA		No
ENSG00000120805.14;AF:chr12:101405981-101407278:101407463:101405981-101407642:101407756:-	AF	0.0288379	0.254635	0.114007	TENT5C	ARL1	No	NO	NA	NA		No
ENSG00000120832.10;A3:chr12:106985225-106986969:106985215-106986969:-	A3	0.0178749	0.192511	0.20868	SF3B1	MTERF2	No	NO	NA	NA		No
ENSG00000120832.10;A3:chr12:106985225-106986969:106985215-106986969:-	A3	0.0172301	0.188147	0.275461	SF3B1 hotspots	MTERF2	No	NO	NA	NA		No
ENSG00000120833.14;AF:chr12:93569814:93570198-93572685:93570980:93571216-93572685:+	AF	5.78848e-05	0.00316115	-0.159894	Biallelic DIS3	SOCS2	No	NO	No	No		No
ENSG00000120833.14;AF:chr12:93569814:93570198-93572685:93570980:93571216-93572685:+	AF	2.00868e-10	7.65311e-08	-0.136134	DIS3	SOCS2	No	NO	No	No		No
ENSG00000120833.14;AF:chr12:93569814:93570198-93572685:93570980:93571216-93572685:+	AF	0.00207419	0.0465555	-0.162953	t(4;14)+DIS3	SOCS2	No	NO	No	No		No
ENSG00000120899.18;AF:chr8:27325564:27325681-27397548:27380651:27380792-27397548:+	AF	0.030261	0.261837	-0.358625	SF3B1 hotspots	PTK2B	No	NO	NA	NA		No
ENSG00000120899.18;AF:chr8:27325564:27325681-27397548:27380651:27380792-27397548:+	AF	3.0246e-05	0.00190191	0.128345	t(11;14)	PTK2B	No	NO	NA	NA		No
ENSG00000120899.18;SE:chr8:27444271-27445794:27445919-27450749:+	SE	0.014943	0.172455	0.252172	SF3B1 hotspots	PTK2B	No	NO	NA	NA		No
ENSG00000120910.15;SE:chr8:22533018-22539469:22539498-22540615:+	SE	8.41235e-22	2.43055e-18	-0.124135	t(11;14)	PPP3CC	No	NO	NA	NA		No
ENSG00000120948.18;A3:chr1:11023329-11024064:11023329-11024302:+	A3	0.0369518	0.293713	0.177188	SF3B1	TARDBP	No	NO	NA	NA		No
ENSG00000120948.18;A3:chr1:11023329-11024064:11023329-11024302:+	A3	0.0134153	0.161273	0.137846	t(4;14)+DIS3	TARDBP	No	NO	NA	NA		No
ENSG00000120948.18;AF:chr1:11012424:11012480-11013716:11012653:11012743-11013716:+	AF	0.0203074	0.208071	0.473335	SF3B1	TARDBP	No	NO	NA	NA		No
ENSG00000120948.18;AF:chr1:11012424:11012480-11013716:11012654:11012743-11013716:+	AF	0.0129496	0.157831	0.3134	SF3B1	TARDBP	No	NO	NA	NA		No
ENSG00000120963.12;AL:chr8:101177878:101178387-101199990:101197052:101199239-101199990:-	AL	0.000285133	0.0108507	-0.135794	SF3B1	ZNF706	No	NO	NA	NA		No
ENSG00000120992.18;AF:chr8:54100939-54101350:54101554:54100939-54101755:54101849:-	AF	0.00782918	0.114535	0.426798	SF3B1 hotspots	LYPLA1	No	NO	NA	NA		No
ENSG00000120992.18;AF:chr8:54100939-54101350:54101554:54100939-54101755:54101854:-	AF	0.00939714	0.128935	0.359873	SF3B1 hotspots	LYPLA1	No	NO	NA	NA		No
ENSG00000120992.18;AF:chr8:54100939-54101350:54101554:54100939-54101755:54101854:-	AF	0.0479791	0.33634	0.12096	t(4;14)+DIS3	LYPLA1	No	NO	NA	NA		No
ENSG00000120992.18;AF:chr8:54100939-54101350:54101554:54100939-54101755:54102017:-	AF	0.0339517	0.280027	0.430138	SF3B1 hotspots	LYPLA1	No	NO	NA	NA		No
ENSG00000121060.18;AF:chr17:56908563-56908747:56908783:56908563-56913392:56914080:-	AF	7.87308e-05	0.00402362	0.205501	t(4;14)	TRIM25	No	NO	NA	NA		No
ENSG00000121060.18;AF:chr17:56908563-56912759:56913117:56908563-56913392:56914080:-	AF	0.0125335	0.15473	0.137778	Biallelic DIS3	TRIM25	No	NO	NA	NA		No
ENSG00000121060.18;AF:chr17:56908563-56912759:56913117:56908563-56913392:56914080:-	AF	0.016926	0.186124	0.102243	BRAF	TRIM25	No	NO	NA	NA		No
ENSG00000121060.18;AF:chr17:56908563-56912759:56913117:56908563-56913392:56914080:-	AF	7.93877e-05	0.00405197	0.151445	t(4;14)	TRIM25	No	NO	NA	NA		No
ENSG00000121064.13;AL:chr17:56995018-56995447:56995504:56995018-56995507:56995875:+	AL	0.000675327	0.0206651	-0.62573	SF3B1 hotspots	SCPEP1	No	NO	NA	NA		No
ENSG00000121073.15;A3:chr17:49706309-49706965:49705896-49706965:-	A3	0.0170806	0.187201	0.114974	SF3B1	SLC35B1	No	NO	NA	NA		No
ENSG00000121073.15;AF:chr17:49705896-49706204:49706355:49705896-49706965:49707067:-	AF	3.49018e-05	0.00213485	0.120862	Biallelic DIS3	SLC35B1	No	NO	NA	NA		No
ENSG00000121073.15;AF:chr17:49705896-49706204:49706355:49705896-49706965:49707067:-	AF	0.0238746	0.228694	0.118532	SF3B1 hotspots	SLC35B1	No	NO	NA	NA		No
ENSG00000121073.15;AF:chr17:49707068-49707343:49707771:49707068-49708076:49708157:-	AF	0.00225236	0.0493634	-0.140783	SF3B1 hotspots	SLC35B1	No	NO	NA	NA		No
ENSG00000121073.15;AF:chr17:49707444-49707730:49707949:49707444-49708076:49708166:-	AF	0.0118725	0.149696	0.215682	SF3B1 hotspots	SLC35B1	No	NO	NA	NA		No
ENSG00000121274.13;A5:chr16:50223400-50224657:50223387-50224657:+	A5	0.0494451	0.342033	0.117125	t(4;14)+DIS3	TENT4B	No	NO	NA	NA		No
ENSG00000121310.17;A3:chr1:52906611-52907868:52905090-52907868:-	A3	0.00900097	0.125427	0.21723	SF3B1 hotspots	ECHDC2	No	NO	NA	NA		No
ENSG00000121310.17;A5:chr1:52914095-52921483:52914095-52921553:-	A5	0.0047505	0.0822651	-0.176315	SF3B1	ECHDC2	No	NO	NA	NA		No
ENSG00000121350.16;SE:chr12:21456095-21456865:21457086-21461025:+	SE	1.28119e-08	2.9025e-06	-0.106143	t(11;14)	PYROXD1	No	NO	NA	NA		No
ENSG00000121350.16;SE:chr12:21456095-21456865:21457086-21461025:+	SE	0.00206803	0.0464554	-0.109855	t(14;16)	PYROXD1	No	NO	NA	NA		No
ENSG00000121578.13;AL:chr3:119229975:119230244-119236853:119236215:119236251-119236853:-	AL	0.026241	0.241046	0.436752	SF3B1 hotspots	B4GALT4	No	NO	NA	NA		No
ENSG00000121680.16;AF:chr11:45917493-45917588:45917828:45917493-45918122:45918812:-	AF	0.00140679	0.035249	-0.186833	t(14;16)	PEX16	No	NO	NA	NA		No
ENSG00000121864.10;AF:chr3:179323076:179323291-179325042:179323763:179323844-179325042:+	AF	0.0409467	0.310997	0.222503	SF3B1 hotspots	ZNF639	No	NO	NA	NA		No
ENSG00000121864.10;SE:chr3:179323291-179324950:179324993-179327561:+	SE	0.00748813	0.111322	-0.410964	SF3B1 hotspots	ZNF639	No	NO	NA	NA		No
ENSG00000121864.10;SE:chr3:179329728-179329934:179330055-179332989:+	SE	0.0094478	0.129418	-0.15641	SF3B1	ZNF639	No	NO	NA	NA		No
ENSG00000121940.16;A3:chr1:108938308-108939636:108938216-108939636:-	A3	0.0204726	0.209046	0.452777	SF3B1 hotspots	CLCC1	No	NO	NA	NA		No
ENSG00000121940.16;A5:chr1:108950448-108962309:108950448-108963381:-	A5	0.0119086	0.149996	-0.157158	SF3B1 hotspots	CLCC1	No	NO	NA	NA		No
ENSG00000121940.16;A5:chr1:108950448-108963361:108950448-108963401:-	A5	0.0101975	0.13599	-0.32276	SF3B1 hotspots	CLCC1	No	NO	NA	NA		No
ENSG00000121940.16;AF:chr1:108949921-108950309:108951926:108949921-108963361:108963476:-	AF	3.70546e-08	7.25323e-06	0.123903	Biallelic DIS3	CLCC1	No	NO	NA	NA		No
ENSG00000121940.16;AF:chr1:108949921-108950309:108951926:108949921-108963361:108963476:-	AF	1.03978e-12	7.07163e-10	-0.105212	HyperDiploid	CLCC1	No	NO	NA	NA		No
ENSG00000121940.16;AF:chr1:108949921-108950309:108951926:108949921-108963361:108963476:-	AF	4.21712e-17	6.48034e-14	0.131102	t(11;14)	CLCC1	No	NO	NA	NA		No
ENSG00000121940.16;AF:chr1:108949921-108950309:108951926:108949921-108963361:108963476:-	AF	9.9595e-06	0.000783863	0.115195	t(14;16)	CLCC1	No	NO	NA	NA		No
ENSG00000121940.16;SE:chr1:108940142-108941405:108941494-108943475:-	SE	0.0358327	0.288803	0.180722	SF3B1 hotspots	CLCC1	No	NO	NA	NA		No
ENSG00000121964.14;SE:chr2:143952843-143957195:143957339-143970653:-	SE	0.0234995	0.226693	-0.141335	SF3B1 hotspots	GTDC1	No	NO	NA	NA		No
ENSG00000122008.15;A3:chr5:75590440-75593878:75590440-75593966:+	A3	0.00491878	0.0841697	-0.107912	t(4;14)+DIS3	POLK	No	NO	NA	NA		No
ENSG00000122008.15;AF:chr5:75511845:75511914-75552472:75547023:75547157-75552472:+	AF	0.0375548	0.296431	0.139303	t(4;14)+DIS3	POLK	No	NO	NA	NA		No
ENSG00000122008.15;SE:chr5:75511914-75547010:75547157-75552472:+	SE	0.00415263	0.0751207	-0.117506	t(4;14)+DIS3	POLK	No	NO	NA	NA		No
ENSG00000122034.16;A5:chr13:27425165-27427092:27424853-27427092:+	A5	0.00204714	0.0461219	-0.10204	DIS3	GTF3A	No	NO	NA	NA		No
ENSG00000122068.13;AF:chr3:197737179:197737268-197756426:197749883:197750074-197756426:+	AF	4.28795e-05	0.00250809	-0.129393	t(14;16)	FYTTD1	No	NO	NA	NA		No
ENSG00000122068.13;AF:chr3:197737179:197737268-197756426:197750390:197750822-197756426:+	AF	0.000384039	0.013592	-0.111953	1q_amplification	FYTTD1	No	NO	NA	NA		No
ENSG00000122068.13;AF:chr3:197737179:197737268-197756426:197750390:197750822-197756426:+	AF	0.0065629	0.102141	-0.115508	Biallelic DIS3	FYTTD1	No	NO	NA	NA		No
ENSG00000122068.13;AF:chr3:197737179:197737268-197756426:197750390:197750822-197756426:+	AF	2.92399e-05	0.0018511	-0.170476	t(14;16)	FYTTD1	No	NO	NA	NA		No
ENSG00000122068.13;AF:chr3:197737179:197737268-197756426:197750390:197750822-197756426:+	AF	0.000602284	0.0190058	-0.160493	t(4;14)+DIS3	FYTTD1	No	NO	NA	NA		No
ENSG00000122218.16;MX:chr1:160297745-160298845:160298991-160305433:160297745-160299102:160299264-160305433:-	MX	0.00208384	0.046709	0.185916	1q_amplification	COPA	No	NO	NA	NA		No
ENSG00000122218.16;MX:chr1:160297745-160298845:160298991-160305433:160297745-160299102:160299264-160305433:-	MX	0.000494627	0.0164183	0.1801	Biallelic DIS3	COPA	No	NO	NA	NA		No
ENSG00000122218.16;MX:chr1:160297745-160298845:160298991-160305433:160297745-160299102:160299264-160305433:-	MX	0.00414984	0.0750842	0.125543	t(4;14)	COPA	No	NO	NA	NA		No
ENSG00000122224.18;SE:chr1:160823796-160824181:160824249-160827748:+	SE	0.0388404	0.30213	0.107789	SF3B1 hotspots	LY9	No	NO	NA	NA		No
ENSG00000122359.18;SE:chr10:80176155-80180941:80181455-80205343:-	SE	6.27456e-08	1.14486e-05	-0.1154	1q_amplification	ANXA11	No	NO	NA	NA		No
ENSG00000122359.18;SE:chr10:80176155-80180941:80181455-80205343:-	SE	0.00134005	0.0340563	-0.102718	Biallelic TP53	ANXA11	No	NO	NA	NA		No
ENSG00000122359.18;SE:chr10:80176155-80180941:80181455-80205343:-	SE	3.80151e-06	0.000359258	-0.190176	t(14;16)	ANXA11	No	NO	NA	NA		No
ENSG00000122481.17;A5:chr1:95244698-95246542:95244651-95246542:+	A5	0.0471824	0.333318	0.165875	SF3B1	RWDD3	No	NO	NA	NA		No
ENSG00000122481.17;AF:chr1:95234268:95234315-95246756:95246058:95246657-95246756:+	AF	0.016602	0.183904	-0.215035	SF3B1	RWDD3	No	NO	NA	NA		No
ENSG00000122482.21;AF:chr1:90982370-91021273:91021473:90982370-91021990:91022272:-	AF	0.00960731	0.130832	-0.279891	SF3B1 hotspots	ZNF644	No	NO	NA	NA		No
ENSG00000122482.21;AF:chr1:91021201-91021689:91021725:91021201-91021990:91022055:-	AF	0.00278603	0.0572161	0.102567	t(14;16)	ZNF644	No	NO	NA	NA		No
ENSG00000122483.17;A3:chr1:93212261-93214743:93212261-93214746:+	A3	8.84431e-05	0.00441902	-0.122301	t(14;16)	CCDC18	No	NO	NA	NA		No
ENSG00000122483.17;AF:chr1:93179930:93180279-93183360:93180363:93180882-93183360:+	AF	0.0354136	0.286891	0.264757	SF3B1	CCDC18	No	NO	NA	NA		No
ENSG00000122483.17;SE:chr1:93183495-93183978:93184146-93186345:+	SE	0.0197639	0.204696	-0.180627	SF3B1	CCDC18	No	NO	NA	NA		No
ENSG00000122512.16;SE:chr7:6004058-6005892:6006026-6008997:-	SE	0.0368564	0.293256	-0.141596	SF3B1	PMS2	No	NO	No	Yes		No
ENSG00000122515.15;SE:chr7:44759460-44760151:44760228-44760425:+	SE	1.23163e-08	2.80544e-06	-0.10576	1q_amplification	ZMIZ2	No	NO	NA	NA		No
ENSG00000122545.20;SE:chr7:35801270-35832798:35832900-35863552:+	SE	0.0279796	0.250167	-0.255287	SF3B1	SEPTIN7	No	NO	NA	NA		No
ENSG00000122565.19;AF:chr7:26201162:26201561-26202971:26201757:26202609-26202971:+	AF	7.44701e-25	2.81669e-21	-0.120318	t(11;14)	CBX3	No	NO	NA	NA		No
ENSG00000122565.19;AF:chr7:26201162:26201561-26202971:26201757:26202609-26202971:+	AF	1.08395e-14	1.11079e-11	-0.112039	t(4;14)	CBX3	No	NO	NA	NA		No
ENSG00000122591.12;SE:chr7:22984045-22991061:22991139-23013925:-	SE	1.32043e-05	0.000983613	-0.105117	t(14;16)	FAM126A	No	NO	NA	NA		No
ENSG00000122643.22;AF:chr7:33026915-33035934:33035983:33026915-33062568:33062776:-	AF	6.00871e-05	0.00325674	0.119846	t(14;16)	NT5C3A	No	NO	NA	NA		No
ENSG00000122873.12;SE:chr10:58269304-58276118:58276212-58277117:+	SE	5.51273e-07	7.26164e-05	0.437653	SF3B1 hotspots	CISD1	No	NO	NA	NA		No
ENSG00000122912.15;AF:chr10:68516843-68517084:68518218:68516843-68527246:68527523:-	AF	1.06173e-18	2.03098e-15	0.141874	t(11;14)	SLC25A16	No	NO	NA	NA		No
ENSG00000122912.15;SE:chr10:68493570-68496434:68496512-68503632:-	SE	0.0271344	0.245761	-0.124378	SF3B1	SLC25A16	No	NO	NA	NA		No
ENSG00000122912.15;SE:chr10:68516843-68517084:68517185-68527246:-	SE	6.32149e-06	0.000542789	0.142657	t(11;14)	SLC25A16	No	NO	NA	NA		No
ENSG00000123106.10;AF:chr12:28190438:28190641-28257202:28256004:28256078-28257202:+	AF	0.00979645	0.132502	0.433523	SF3B1	CCDC91	No	NO	NA	NA		No
ENSG00000123240.17;AF:chr10:13099449:13099958-13108138:13100163:13100302-13108138:+	AF	0.0467559	0.331687	-0.2947	SF3B1	OPTN	No	NO	NA	NA		No
ENSG00000123240.17;AF:chr10:13099603:13099958-13108138:13100173:13100302-13108138:+	AF	0.0191008	0.200581	0.266383	t(4;14)+DIS3	OPTN	No	NO	NA	NA		No
ENSG00000123338.13;A3:chr12:54517938-54518596:54517938-54518651:+	A3	0.000754279	0.0223938	0.107964	Biallelic TENT5C	NCKAP1L	No	NO	NA	NA		No
ENSG00000123349.14;A3:chr12:53295639-53295839:53295639-53296454:+	A3	0.0212363	0.213734	0.172794	SF3B1	PFDN5	No	NO	NA	NA		No
ENSG00000123349.14;A3:chr12:53295639-53295839:53295639-53296454:+	A3	3.10542e-05	0.00194267	-0.139699	t(14;16)	PFDN5	No	NO	NA	NA		No
ENSG00000123349.14;A3:chr12:53295941-53296430:53295941-53297850:+	A3	4.1796e-08	8.05439e-06	-0.220403	t(4;14)	PFDN5	No	NO	NA	NA		No
ENSG00000123349.14;A5:chr12:53296551-53297850:53296467-53297850:+	A5	0.000465465	0.0156755	0.10525	t(14;16)	PFDN5	No	NO	NA	NA		No
ENSG00000123349.14;MX:chr12:53295639-53295839:53295941-53297850:53295639-53296430:53296551-53297850:+	MX	3.64874e-07	5.12343e-05	0.202734	t(4;14)	PFDN5	No	NO	NA	NA		No
ENSG00000123349.14;MX:chr12:53295639-53295839:53295941-53297850:53295639-53296454:53296551-53297850:+	MX	4.37293e-07	5.97928e-05	0.207694	t(4;14)	PFDN5	No	NO	NA	NA		No
ENSG00000123352.18;AL:chr12:49461037-49462275:49463625:49461037-49484590:49484663:+	AL	5.39332e-05	0.00299388	-0.117156	1q_amplification	SPATS2	No	NO	NA	NA		No
ENSG00000123352.18;AL:chr12:49461037-49462275:49463625:49461037-49484590:49484663:+	AL	2.38201e-05	0.00157365	-0.136072	Biallelic DIS3	SPATS2	No	NO	NA	NA		No
ENSG00000123352.18;AL:chr12:49461037-49462275:49463625:49461037-49484590:49484663:+	AL	0.00132909	0.033853	-0.117001	t(14;16)	SPATS2	No	NO	NA	NA		No
ENSG00000123352.18;AL:chr12:49461037-49462275:49463625:49461037-49484590:49484663:+	AL	1.0802e-05	0.000835588	-0.105285	t(4;14)	SPATS2	No	NO	NA	NA		No
ENSG00000123352.18;AL:chr12:49461037-49462275:49463625:49461037-49484590:49484673:+	AL	4.71212e-05	0.00269948	-0.167116	1q_amplification	SPATS2	No	NO	NA	NA		No
ENSG00000123352.18;AL:chr12:49461037-49462275:49463625:49461037-49484590:49484673:+	AL	1.10721e-05	0.000852165	-0.247352	Biallelic DIS3	SPATS2	No	NO	NA	NA		No
ENSG00000123352.18;AL:chr12:49461037-49462275:49463625:49461037-49484590:49484673:+	AL	0.00202489	0.0457693	-0.112952	BRAF	SPATS2	No	NO	NA	NA		No
ENSG00000123352.18;AL:chr12:49461037-49462275:49463625:49461037-49484590:49484673:+	AL	4.03606e-06	0.000376908	-0.146931	DIS3	SPATS2	No	NO	NA	NA		No
ENSG00000123352.18;AL:chr12:49461037-49462275:49463625:49461037-49484590:49484673:+	AL	1.229e-16	1.74814e-13	0.16839	HyperDiploid	SPATS2	No	NO	NA	NA		No
ENSG00000123352.18;AL:chr12:49461037-49462275:49463625:49461037-49484590:49484673:+	AL	1.03882e-10	4.26976e-08	-0.183107	t(11;14)	SPATS2	No	NO	NA	NA		Yes
ENSG00000123352.18;AL:chr12:49461037-49462275:49463625:49461037-49484590:49484673:+	AL	2.05123e-06	0.000216509	-0.312944	t(14;16)	SPATS2	Yes	NO	NA	NA		Yes
ENSG00000123352.18;AL:chr12:49461037-49462275:49463625:49461037-49484590:49484673:+	AL	2.4401e-06	0.000249776	-0.149818	t(4;14)	SPATS2	No	NO	NA	NA		Yes
ENSG00000123352.18;AL:chr12:49461037-49462275:49463625:49461037-49484590:49484673:+	AL	0.0170155	0.18676	-0.175054	t(4;14)+DIS3	SPATS2	No	NO	NA	NA		No
ENSG00000123352.18;SE:chr12:49367587-49371228:49371290-49441730:+	SE	0.000167803	0.00724542	-0.154965	1q_amplification	SPATS2	No	NO	NA	NA		No
ENSG00000123352.18;SE:chr12:49367587-49371228:49371290-49441730:+	SE	4.95854e-05	0.0028055	-0.21428	Biallelic DIS3	SPATS2	No	NO	NA	NA		No
ENSG00000123352.18;SE:chr12:49367587-49371228:49371290-49441730:+	SE	9.5159e-05	0.00467858	-0.124742	DIS3	SPATS2	No	NO	NA	NA		No
ENSG00000123352.18;SE:chr12:49367587-49371228:49371290-49441730:+	SE	1.84113e-15	2.15929e-12	0.159833	HyperDiploid	SPATS2	No	NO	NA	NA		No
ENSG00000123352.18;SE:chr12:49367587-49371228:49371290-49441730:+	SE	2.24181e-12	1.40469e-09	-0.192103	t(11;14)	SPATS2	No	NO	NA	NA		Yes
ENSG00000123352.18;SE:chr12:49367587-49371228:49371290-49441730:+	SE	5.17158e-06	0.000461779	-0.285296	t(14;16)	SPATS2	No	NO	NA	NA		Yes
ENSG00000123352.18;SE:chr12:49367587-49371228:49371290-49441730:+	SE	5.07468e-06	0.000454835	-0.140492	t(4;14)	SPATS2	No	NO	NA	NA		Yes
ENSG00000123415.15;A5:chr12:54187905-54188511:54187905-54188515:-	A5	0.0247671	0.233249	0.264685	SF3B1 hotspots	SMUG1	No	NO	NA	NA		No
ENSG00000123415.15;A5:chr12:54188596-54188726:54188596-54188826:-	A5	0.0247671	0.233249	0.264685	SF3B1 hotspots	SMUG1	No	NO	NA	NA		No
ENSG00000123505.19;AF:chr6:110874784:110875215-110892299:110890789:110892203-110892299:+	AF	0.0055593	0.0914643	-0.171729	1q_amplification	AMD1	No	NO	NA	NA		No
ENSG00000123505.19;AF:chr6:110874784:110875215-110892299:110890789:110892203-110892299:+	AF	0.0184408	0.196206	-0.160436	Biallelic DIS3	AMD1	No	NO	NA	NA		No
ENSG00000123505.19;AF:chr6:110874784:110875215-110892299:110890789:110892203-110892299:+	AF	0.0388986	0.302376	-0.213243	t(4;14)+DIS3	AMD1	No	NO	NA	NA		No
ENSG00000123552.18;AL:chr6:99445962:99446463-99464604:99462464:99462815-99464604:-	AL	0.0389873	0.302766	0.115681	t(4;14)+DIS3	USP45	No	NO	NA	NA		No
ENSG00000123562.18;AF:chrX:103685260-103686631:103686699:103685260-103687989:103688064:-	AF	0.0109273	0.14208	0.105257	SF3B1	MORF4L2	No	NO	NA	NA		No
ENSG00000123562.18;AF:chrX:103685260-103686631:103686709:103685260-103687989:103688064:-	AF	0.00609942	0.0972532	0.103143	SF3B1	MORF4L2	No	NO	NA	NA		No
ENSG00000123562.18;AF:chrX:103685260-103686631:103686818:103685260-103687989:103688158:-	AF	2.715e-06	0.000272912	-0.120942	1q_amplification	MORF4L2	No	NO	NA	NA		No
ENSG00000123562.18;AF:chrX:103685260-103686631:103686818:103685260-103687989:103688158:-	AF	3.12257e-11	1.47172e-08	0.126155	t(11;14)	MORF4L2	No	NO	NA	NA		No
ENSG00000123575.9;A5:chrX:104188306-104189608:104188177-104189608:+	A5	3.57132e-08	7.0237e-06	0.100334	1q_amplification	FAM199X	No	NO	NA	NA		No
ENSG00000123600.20;A5:chr2:171330698-171331765:171330698-171331804:-	A5	0.000168961	0.00728279	0.272486	SF3B1 hotspots	METTL8	No	NO	NA	NA		No
ENSG00000123600.20;AF:chr2:171392197-171433883:171434086:171392197-171434674:171434802:-	AF	0.00589965	0.0951487	-0.118567	1q_amplification	METTL8	No	NO	NA	NA		No
ENSG00000123600.20;AF:chr2:171392197-171433883:171434086:171392197-171434674:171434802:-	AF	0.00531761	0.0887629	-0.173823	t(14;16)	METTL8	No	NO	NA	NA		No
ENSG00000123600.20;SE:chr2:171360513-171392043:171392197-171414603:-	SE	0.0195419	0.203305	0.205493	SF3B1	METTL8	No	NO	NA	NA		No
ENSG00000123609.11;AL:chr2:151277255:151278990-151282868:151282039:151282043-151282868:-	AL	0.015132	0.173755	0.145278	t(4;14)+DIS3	NMI	No	NO	NA	NA		No
ENSG00000123815.12;AF:chr19:40714635-40715325:40715616:40714635-40716587:40716885:-	AF	0.00018014	0.00765703	-0.241164	Biallelic DIS3	COQ8B	No	NO	NA	NA		No
ENSG00000123815.12;AF:chr19:40714635-40715325:40715616:40714635-40716587:40716885:-	AF	0.0130508	0.158568	-0.198151	t(4;14)+DIS3	COQ8B	No	NO	NA	NA		No
ENSG00000123989.14;AF:chr2:219542189-219542913:219543097:219542189-219543225:219543573:-	AF	0.000917865	0.025867	0.122162	t(14;16)	CHPF	No	NO	NA	NA		No
ENSG00000123992.19;AF:chr2:219387163-219387576:219387796:219387163-219399866:219400022:-	AF	0.00794585	0.115632	0.2174	SF3B1 hotspots	DNPEP	No	NO	NA	NA		No
ENSG00000124214.19;A3:chr20:49124605-49135833:49124587-49135833:-	A3	0.0241966	0.230325	-0.13558	SF3B1 hotspots	STAU1	No	NO	NA	NA		No
ENSG00000124222.22;SE:chr20:58652138-58659623:58659634-58667490:+	SE	1.04431e-05	0.00081392	0.105564	HyperDiploid	STX16	No	NO	NA	NA		No
ENSG00000124222.22;SE:chr20:58652138-58659623:58659634-58667490:+	SE	4.59738e-11	2.07402e-08	-0.187308	t(11;14)	STX16	No	NO	NA	NA		No
ENSG00000124256.15;AL:chr20:57603852:57604769-57610149:57607061:57607300-57610149:-	AL	0.00171052	0.0405707	0.120197	1q_amplification	ZBP1	No	NO	NA	NA		No
ENSG00000124357.13;A5:chr2:71071827-71072641:71070839-71072641:+	A5	0.00106304	0.028809	0.103363	SF3B1	NAGK	No	NO	NA	NA		No
ENSG00000124357.13;AF:chr2:71068308:71068336-71070502:71068662:71069061-71070502:+	AF	0.0476818	0.335171	-0.18794	SF3B1	NAGK	No	NO	NA	NA		No
ENSG00000124357.13;AF:chr2:71068592:71068712-71072641:71068978:71071827-71072641:+	AF	0.0170704	0.187144	-0.254006	SF3B1	NAGK	No	NO	NA	NA		No
ENSG00000124357.13;AF:chr2:71068592:71068712-71072641:71068978:71071827-71072641:+	AF	0.00443973	0.0786472	-0.197219	t(14;16)	NAGK	No	NO	NA	NA		No
ENSG00000124357.13;RI:chr2:71068650:71068712-71070502:71070586:+	RI	0.0123757	0.153544	-0.206445	SF3B1 hotspots	NAGK	No	NO	NA	NA		No
ENSG00000124508.17;A5:chr6:26383244-26383792:26383181-26383792:+	A5	0.0101333	0.135441	0.160398	SF3B1 hotspots	BTN2A2	No	NO	NA	NA		No
ENSG00000124508.17;A5:chr6:26383299-26383792:26383244-26383792:+	A5	0.00299267	0.0601083	-0.309628	SF3B1 hotspots	BTN2A2	No	NO	NA	NA		No
ENSG00000124523.16;A5:chr6:13574744-13579451:13574624-13579451:+	A5	0.00343906	0.0661743	-0.102241	t(14;16)	SIRT5	No	NO	NA	NA		No
ENSG00000124570.21;AF:chr6:2955670-2959168:2961327:2955670-2963395:2964005:-	AF	0.0193426	0.202073	-0.17704	SF3B1	SERPINB6	No	NO	NA	NA		No
ENSG00000124588.21;AF:chr6:2999894:3000085-3006468:3000158:3000367-3006468:+	AF	0.0120534	0.151112	-0.118866	1q_amplification	NQO2	No	NO	NA	NA		No
ENSG00000124588.21;MX:chr6:3000085-3003669:3003789-3006468:3000085-3004495:3004651-3006468:+	MX	0.0334855	0.277685	0.189093	SF3B1	NQO2	No	NO	NA	NA		No
ENSG00000124596.17;A5:chr6:41071675-41072319:41071675-41072335:-	A5	0.0378264	0.297726	-0.103822	SF3B1 hotspots	OARD1	No	NO	NA	NA		No
ENSG00000124596.17;AF:chr6:41071675-41072236:41072320:41071675-41072335:41072468:-	AF	0.0148931	0.172101	-0.214285	t(4;14)+DIS3	OARD1	No	NO	NA	NA		No
ENSG00000124782.20;AF:chr6:7108031:7108060-7176655:7108632:7108702-7176655:+	AF	0.0305504	0.2633	0.131323	Biallelic TENT5C	RREB1	No	NO	NA	NA		No
ENSG00000124788.19;AF:chr6:16753347-16760057:16760102:16753347-16761298:16761370:-	AF	2.49425e-07	3.69863e-05	0.108233	1q_amplification	ATXN1	No	NO	NA	NA		No
ENSG00000125347.14;AF:chr5:132489483-132490002:132490304:132489483-132490545:132490726:-	AF	0.00288957	0.0586494	-0.106857	1q_amplification	IRF1	No	YES	No	Yes		No
ENSG00000125347.14;AF:chr5:132489483-132490050:132490262:132489483-132490545:132490754:-	AF	0.000388184	0.0136968	0.260358	1q_amplification	IRF1	No	YES	No	Yes		No
ENSG00000125347.14;AF:chr5:132489483-132490050:132490262:132489483-132490545:132490754:-	AF	0.0138567	0.164555	0.107443	1q_gain	IRF1	No	YES	No	Yes		No
ENSG00000125347.14;AF:chr5:132489483-132490050:132490262:132489483-132490545:132490754:-	AF	0.0335314	0.277923	0.172674	Biallelic DIS3	IRF1	Yes	YES	No	Yes		No
ENSG00000125347.14;AF:chr5:132489483-132490050:132490262:132489483-132490545:132490754:-	AF	0.0325016	0.273062	0.142968	BRAF	IRF1	No	YES	No	Yes		No
ENSG00000125347.14;AF:chr5:132489483-132490050:132490262:132489483-132490545:132490754:-	AF	0.013304	0.160481	0.144159	DIS3	IRF1	No	YES	No	Yes		No
ENSG00000125347.14;AF:chr5:132489483-132490050:132490262:132489483-132490545:132490754:-	AF	0.00415183	0.0751092	-0.105439	HyperDiploid	IRF1	No	YES	No	Yes		No
ENSG00000125347.14;AF:chr5:132489483-132490050:132490262:132489483-132490545:132490754:-	AF	0.0256611	0.237886	0.433524	SF3B1	IRF1	No	YES	No	Yes		No
ENSG00000125347.14;AF:chr5:132489483-132490050:132490262:132489483-132490545:132490754:-	AF	0.0155297	0.176596	0.112813	t(11;14)	IRF1	No	YES	No	Yes		No
ENSG00000125347.14;AF:chr5:132489483-132490050:132490262:132489483-132490545:132490765:-	AF	0.0341407	0.28096	0.443424	SF3B1	IRF1	No	YES	No	Yes		No
ENSG00000125347.14;AF:chr5:132489483-132490050:132490262:132489483-132490545:132490773:-	AF	0.000953705	0.0266019	0.18469	1q_amplification	IRF1	No	YES	No	Yes		No
ENSG00000125347.14;AF:chr5:132489483-132490050:132490262:132489483-132490545:132490773:-	AF	0.00593249	0.0954877	-0.184679	Biallelic TENT5C	IRF1	No	YES	No	Yes		No
ENSG00000125347.14;AF:chr5:132489483-132490050:132490262:132489483-132490545:132490773:-	AF	0.0337623	0.279103	0.10771	BRAF	IRF1	No	YES	No	Yes		No
ENSG00000125347.14;AF:chr5:132489483-132490050:132490262:132489483-132490545:132490773:-	AF	0.0170918	0.187276	0.105613	DIS3	IRF1	No	YES	No	Yes		No
ENSG00000125347.14;AF:chr5:132489483-132490050:132490262:132489483-132490545:132490773:-	AF	0.0203562	0.208385	0.351843	SF3B1	IRF1	No	YES	No	Yes		No
ENSG00000125347.14;AF:chr5:132489483-132490050:132490262:132489483-132490545:132490777:-	AF	0.000270452	0.010424	0.224718	1q_amplification	IRF1	No	YES	No	Yes		No
ENSG00000125347.14;SE:chr5:132487130-132487926:132488052-132489392:-	SE	0.00152856	0.0374455	-0.112902	1q_amplification	IRF1	No	YES	No	Yes		No
ENSG00000125347.14;SE:chr5:132487130-132487926:132488052-132489392:-	SE	0.0385216	0.300741	0.106236	t(4;14)+DIS3	IRF1	No	YES	No	Yes		No
ENSG00000125375.16;AL:chr14:50324116-50324547:50324706:50324116-50325609:50327957:+	AL	0.0160852	0.180473	0.119982	SF3B1	DMAC2L	No	NO	NA	NA		No
ENSG00000125388.20;SE:chr4:3029409-3035386:3035523-3037374:+	SE	0.0262471	0.241066	0.2529	SF3B1 hotspots	GRK4	No	NO	NA	NA		No
ENSG00000125447.18;RI:chr17:75239789:75240108-75240342:75241057:-	RI	0.00480844	0.0829468	0.11231	SF3B1	GGA3	No	NO	NA	NA		No
ENSG00000125447.18;SE:chr17:75242911-75243063:75243258-75243447:-	SE	0.000740269	0.0220886	0.274702	SF3B1	GGA3	No	NO	NA	NA		No
ENSG00000125450.11;SE:chr17:75205794-75208504:75208620-75209823:+	SE	0.0100401	0.134591	-0.184883	SF3B1 hotspots	NUP85	No	NO	NA	NA		No
ENSG00000125534.10;A3:chr20:63520894-63521284:63520894-63521512:+	A3	0.00372472	0.0698362	-0.131923	t(4;14)+DIS3	PPDPF	No	NO	NA	NA		No
ENSG00000125648.15;AL:chr19:6436079:6436464-6444151:6441474:6442159-6444151:-	AL	0.000661517	0.0203573	0.137365	t(14;16)	SLC25A23	No	NO	NA	NA		No
ENSG00000125648.15;AL:chr19:6441474:6442159-6444151:6443562:6443656-6444151:-	AL	7.02064e-11	3.01597e-08	0.158227	t(11;14)	SLC25A23	No	NO	NA	NA		No
ENSG00000125734.15;A3:chr19:6731111-6731199:6731054-6731199:-	A3	6.84245e-05	0.0036077	0.153726	SF3B1 hotspots	GPR108	No	NO	NA	NA		No
ENSG00000125740.14;SE:chr19:45468712-45470629:45470949-45472551:+	SE	0.00050908	0.0167793	-0.209678	t(14;16)	FOSB	No	NO	NA	NA		No
ENSG00000125743.10;AF:chr19:45688566-45691412:45691771:45688566-45691887:45691917:-	AF	0.019961	0.205949	0.275584	SF3B1	SNRPD2	No	NO	NA	NA		No
ENSG00000125812.16;SE:chr20:23368929-23369584:23369741-23370091:+	SE	0.0393028	0.304134	0.125043	SF3B1 hotspots	GZF1	No	NO	NA	NA		No
ENSG00000125821.13;SE:chr20:18596241-18620067:18620113-18628127:+	SE	0.000109487	0.00522061	0.120033	t(14;16)	DTD1	No	NO	NA	NA		No
ENSG00000125962.14;SE:chrX:102599847-102600920:102601032-102601464:+	SE	0.0141922	0.166976	-0.130515	t(4;14)+DIS3	ARMCX5	No	NO	NA	NA		No
ENSG00000125991.20;A3:chr20:35556271-35556955:35556271-35556973:+	A3	0.000223974	0.00903135	-0.108335	SF3B1 hotspots	ERGIC3	No	NO	NA	NA		No
ENSG00000125991.20;AF:chr20:35554916:35555075-35556207:35556095:35556129-35556207:+	AF	1.46588e-06	0.00016429	0.664505	SF3B1 hotspots	ERGIC3	No	NO	NA	NA		No
ENSG00000126005.17;A5:chr20:35277932-35278009:35277932-35278046:-	A5	0.0113823	0.145827	-0.116213	SF3B1 hotspots	MMP24OS	No	NO	NA	NA		No
ENSG00000126012.12;SE:chrX:53217966-53220839:53220916-53224740:-	SE	0.0106543	0.139853	-0.124614	t(14;16)	KDM5C	No	YES	No	Yes		No
ENSG00000126070.20;SE:chr1:36004475-36005719:36005858-36008690:+	SE	0.0399688	0.306908	0.128876	SF3B1 hotspots	AGO3	No	NO	NA	NA		No
ENSG00000126088.14;A3:chr1:45014836-45014940:45014836-45015337:+	A3	0.00515401	0.086871	0.141925	t(14;16)	UROD	No	NO	NA	NA		No
ENSG00000126088.14;A3:chr1:45014836-45014940:45014836-45015337:+	A3	0.0168137	0.185339	0.168544	t(4;14)+DIS3	UROD	No	NO	NA	NA		No
ENSG00000126088.14;A5:chr1:45013354-45013594:45013215-45013594:+	A5	0.00310933	0.0617361	0.114851	1q_amplification	UROD	No	NO	NA	NA		No
ENSG00000126088.14;A5:chr1:45013354-45013594:45013215-45013594:+	A5	0.0142821	0.167671	0.14666	t(4;14)+DIS3	UROD	No	NO	NA	NA		No
ENSG00000126088.14;A5:chr1:45015006-45015337:45014836-45015337:+	A5	0.0162795	0.181641	0.186891	t(4;14)+DIS3	UROD	No	NO	NA	NA		No
ENSG00000126214.21;AF:chr14:103679398:103679545-103692359:103686863:103687211-103692359:+	AF	0.000345745	0.0125607	-0.151655	t(4;14)+DIS3	KLC1	No	NO	NA	NA		No
ENSG00000126214.21;SE:chr14:103679545-103687081:103687211-103700655:+	SE	0.000693631	0.021069	0.159922	1q_amplification	KLC1	No	NO	NA	NA		No
ENSG00000126247.11;AF:chr19:36140108:36140157-36140997:36140608:36140913-36140997:+	AF	0.00154696	0.0377732	0.215172	t(4;14)+DIS3	CAPNS1	No	NO	NA	NA		No
ENSG00000126351.13;A3:chr17:40089333-40093020:40089333-40093137:+	A3	0.00677265	0.104288	0.281659	SF3B1 hotspots	THRA	No	NO	NA	NA		No
ENSG00000126456.16;AF:chr19:49663258-49663343:49663869:49663258-49665631:49665731:-	AF	0.00881683	0.123782	0.137339	1q_amplification	IRF3	No	NO	NA	NA		No
ENSG00000126457.21;AF:chr19:49675786:49676439-49680487:49677277:49677316-49680487:+	AF	6.76129e-07	8.60264e-05	-0.203285	Biallelic DIS3	PRMT1	No	NO	NA	NA		No
ENSG00000126457.21;AF:chr19:49675786:49676439-49680487:49677277:49677316-49680487:+	AF	0.0283362	0.252036	-0.202269	SF3B1 hotspots	PRMT1	No	NO	NA	NA		No
ENSG00000126457.21;AF:chr19:49676241:49676439-49679872:49677502:49677597-49679872:+	AF	0.000527802	0.0172153	-0.177456	Biallelic DIS3	PRMT1	No	NO	NA	NA		No
ENSG00000126581.13;A5:chr17:42818415-42818544:42818415-42819548:-	A5	0.0156196	0.177173	-0.150746	SF3B1 hotspots	BECN1	No	NO	NA	NA		No
ENSG00000126581.13;MX:chr17:42810928-42811655:42811797-42814524:42810928-42813948:42814008-42814524:-	MX	0.0039924	0.0731848	-0.146852	t(4;14)+DIS3	BECN1	No	NO	NA	NA		No
ENSG00000126602.11;AL:chr16:3674336:3674494-3675324:3674656:3674905-3675324:-	AL	0.010968	0.142409	0.255921	SF3B1 hotspots	TRAP1	No	NO	NA	NA		No
ENSG00000126746.17;AF:chr12:6688226-6688703:6688859:6688226-6689368:6689572:-	AF	0.00418778	0.0755602	0.24876	SF3B1 hotspots	ZNF384	No	NO	No	No		No
ENSG00000126759.14;RI:chrX:47628102:47628277-47629524:47629674:-	RI	0.0181717	0.194439	-0.117622	1q_amplification	CFP	No	NO	NA	NA		No
ENSG00000126777.18;AL:chr14:55679685-55680686:55680718:55679685-55684099:55684583:+	AL	0.033242	0.276522	-0.128452	1q_amplification	KTN1	No	NO	No	No		No
ENSG00000126777.18;AL:chr14:55679685-55680686:55680718:55679685-55684099:55684583:+	AL	0.00030049	0.0112969	0.108292	t(11;14)	KTN1	No	NO	No	No		No
ENSG00000126790.12;A5:chr14:59479351-59483490:59479351-59483680:-	A5	0.0254532	0.236779	0.107514	SF3B1 hotspots	L3HYPDH	No	NO	NA	NA		No
ENSG00000126883.17;A3:chr9:131144754-131146129:131144754-131146165:+	A3	0.0132985	0.160449	-0.199326	SF3B1	NUP214	No	NO	No	No		No
ENSG00000127314.18;SE:chr12:68611043-68648699:68648781-68654112:+	SE	0.0128582	0.157142	0.48208	SF3B1 hotspots	RAP1B	No	NO	NA	NA		No
ENSG00000127334.11;SE:chr12:67649182-67649797:67649945-67657106:+	SE	0.000141912	0.00637298	0.102554	t(14;16)	DYRK2	No	NO	NA	NA		No
ENSG00000127415.13;AF:chr4:987044:987242-1000612:991825:991940-1000612:+	AF	0.000186022	0.00785102	-0.133166	t(4;14)	IDUA	No	NO	NA	NA		No
ENSG00000127419.17;A3:chr4:932540-950421:932540-950424:+	A3	0.0312319	0.266786	-0.111757	SF3B1 hotspots	TMEM175	No	NO	NA	NA		No
ENSG00000127419.17;A5:chr4:948615-950421:948154-950421:+	A5	2.09053e-06	0.00021971	0.108079	1q_amplification	TMEM175	No	NO	NA	NA		No
ENSG00000127483.19;A5:chr1:20780540-20786186:20780540-20786253:-	A5	0.0489554	0.340138	-0.143793	SF3B1 hotspots	HP1BP3	No	NO	NA	NA		No
ENSG00000127483.19;AF:chr1:20780540-20786514:20786640:20780540-20787195:20787307:-	AF	0.0478561	0.335855	0.116222	SF3B1 hotspots	HP1BP3	No	NO	NA	NA		No
ENSG00000127511.9;SE:chr19:16862559-16862884:16862979-16863680:+	SE	0.0173495	0.188958	-0.126456	SF3B1 hotspots	SIN3B	No	NO	NA	NA		No
ENSG00000127586.17;A3:chr16:793274-794040:793274-794054:+	A3	0.00031147	0.0116085	-0.257305	SF3B1 hotspots	CHTF18	No	NO	NA	NA		No
ENSG00000127663.15;SE:chr19:5110818-5119118:5119219-5119653:+	SE	7.85338e-05	0.00401587	0.131502	t(14;16)	KDM4B	No	NO	NA	NA		No
ENSG00000127824.14;AF:chr2:219252230-219252996:219253145:219252230-219254095:219254608:-	AF	0.0203017	0.208042	-0.115017	1q_amplification	TUBA4A	No	NO	NA	NA		No
ENSG00000127824.14;AF:chr2:219252230-219252996:219253145:219252230-219254095:219254608:-	AF	0.00283596	0.0578686	-0.135494	Biallelic DIS3	TUBA4A	No	NO	NA	NA		No
ENSG00000127922.9;AL:chr7:96622562:96622643-96694798:96687951:96688966-96694798:-	AL	0.00412318	0.07477	0.174963	BRAF	SEM1	No	NO	NA	NA		No
ENSG00000127922.9;AL:chr7:96622562:96622643-96694798:96687951:96688966-96694798:-	AL	0.00950663	0.129946	0.129498	t(4;14)	SEM1	No	NO	NA	NA		No
ENSG00000127922.9;AL:chr7:96622562:96622643-96694798:96688769:96688966-96694798:-	AL	0.00405999	0.0740241	0.21252	BRAF	SEM1	No	NO	NA	NA		No
ENSG00000127922.9;AL:chr7:96622562:96622643-96694798:96688769:96688966-96694798:-	AL	0.007687	0.113178	0.162063	t(4;14)	SEM1	No	NO	NA	NA		No
ENSG00000127952.17;A5:chr7:76030527-76047662:76030527-76047812:-	A5	0.00122066	0.0318697	-0.1044	Biallelic DIS3	STYXL1	No	NO	NA	NA		No
ENSG00000128000.17;AF:chr19:40050377-40056034:40056106:40050377-40056189:40056231:-	AF	0.000269416	0.0103931	-0.116445	1q_amplification	ZNF780B	No	NO	NA	NA		No
ENSG00000128000.17;AF:chr19:40050377-40056101:40056156:40050377-40056189:40056231:-	AF	0.00262433	0.0548725	0.104758	Biallelic TENT5C	ZNF780B	No	NO	NA	NA		No
ENSG00000128294.16;AF:chr22:26544675-26565224:26565368:26544675-26590053:26590132:-	AF	0.027617	0.248257	-0.169461	Biallelic TENT5C	TPST2	No	NO	NA	NA		No
ENSG00000128335.14;SE:chr22:36233455-36237061:36237185-36239441:-	SE	0.00062659	0.0195695	0.101664	Biallelic DIS3	APOL2	No	NO	NA	NA		No
ENSG00000128335.14;SE:chr22:36233455-36237061:36237185-36239441:-	SE	0.00982724	0.132776	0.130905	t(4;14)+DIS3	APOL2	No	NO	NA	NA		No
ENSG00000128573.26;SE:chr7:114628677-114629592:114629642-114629805:+	SE	0.0425443	0.31711	-0.176167	SF3B1	FOXP2	No	NO	NA	NA		No
ENSG00000128581.17;SE:chr7:101318213-101318956:101319032-101321671:-	SE	0.0306819	0.263984	-0.160234	t(4;14)+DIS3	IFT22	No	NO	NA	NA		No
ENSG00000128609.15;SE:chr7:123545676-123550470:123550586-123557404:-	SE	0.000771966	0.0227848	-0.176554	Biallelic TP53	NDUFA5	No	NO	NA	NA		No
ENSG00000128699.14;A3:chr2:189783123-189784269:189782602-189784269:-	A3	0.00116332	0.0307667	0.133511	Biallelic DIS3	ORMDL1	No	NO	NA	NA		No
ENSG00000128739.23;A3:chr15:24968082-24974288:24968082-24974387:+	A3	0.00539042	0.0895688	0.334695	SF3B1 hotspots	SNRPN	No	NO	NA	NA		No
ENSG00000128739.23;A3:chr15:24968082-24974311:24968082-24974387:+	A3	0.000106787	0.0051201	0.215607	SF3B1 hotspots	SNRPN	No	NO	NA	NA		No
ENSG00000128739.23;A3:chr15:24968082-24974387:24968082-24974398:+	A3	2.45633e-06	0.000251206	-0.492813	SF3B1 hotspots	SNRPN	No	NO	NA	NA		No
ENSG00000128915.12;AF:chr15:60478069-60478568:60478929:60478069-60479003:60479073:-	AF	0.00754258	0.111798	-0.111715	t(14;16)	ICE2	No	NO	NA	NA		No
ENSG00000128915.12;AF:chr15:60478069-60478568:60478929:60478069-60479003:60479142:-	AF	0.0144295	0.168733	-0.117198	t(14;16)	ICE2	No	NO	NA	NA		No
ENSG00000128928.10;AL:chr15:40416362-40418130:40419157:40416362-40435417:40435765:+	AL	7.10751e-05	0.00371683	0.106561	1q_amplification	IVD	No	NO	NA	NA		No
ENSG00000128928.10;AL:chr15:40416362-40418130:40419157:40416362-40435417:40435765:+	AL	2.59238e-11	1.25379e-08	0.151161	t(4;14)	IVD	No	NO	NA	NA		No
ENSG00000128951.14;AF:chr15:48331095:48331191-48332268:48331429:48331795-48332268:+	AF	0.00609719	0.0972274	-0.184106	Biallelic TP53	DUT	No	NO	NA	NA		No
ENSG00000128973.13;AF:chr15:68209759-68211263:68213332:68209759-68229502:68229672:-	AF	1.0759e-05	0.000833658	-0.238201	Biallelic TENT5C	CLN6	No	NO	NA	NA		No
ENSG00000128973.13;AF:chr15:68218650-68229502:68229716:68218650-68256697:68257211:-	AF	0.00611918	0.0974606	0.116911	t(14;16)	CLN6	No	NO	NA	NA		No
ENSG00000128973.13;AF:chr15:68218650-68229502:68229716:68218650-68256697:68257211:-	AF	7.6527e-08	1.35472e-05	0.142301	t(4;14)	CLN6	No	NO	NA	NA		No
ENSG00000129187.14;AF:chr4:182915575-182916286:182916627:182915575-182916673:182916896:-	AF	0.00103066	0.0281565	-0.115351	t(4;14)+DIS3	DCTD	No	NO	NA	NA		No
ENSG00000129187.14;AF:chr4:182915575-182916286:182916627:182915575-182917311:182917594:-	AF	0.0150905	0.173463	-0.125873	SF3B1 hotspots	DCTD	No	NO	NA	NA		No
ENSG00000129187.14;AF:chr4:182916539-182916673:182917253:182916539-182917288:182917477:-	AF	0.0376923	0.297107	-0.205431	SF3B1	DCTD	No	NO	NA	NA		No
ENSG00000129187.14;SE:chr4:182915575-182916419:182916539-182916673:-	SE	0.000839238	0.0242356	-0.123715	Biallelic DIS3	DCTD	No	NO	NA	NA		No
ENSG00000129187.14;SE:chr4:182915575-182916419:182916539-182916673:-	SE	5.53943e-05	0.00305511	-0.101372	DIS3	DCTD	No	NO	NA	NA		No
ENSG00000129187.14;SE:chr4:182915575-182916419:182916539-182916673:-	SE	0.0134489	0.161516	-0.114423	t(4;14)+DIS3	DCTD	No	NO	NA	NA		No
ENSG00000129197.14;A5:chr17:5428211-5432542:5426299-5432542:+	A5	1.48847e-07	2.38968e-05	-0.140824	1q_amplification	RPAIN	No	NO	NA	NA		No
ENSG00000129197.14;A5:chr17:5428211-5432542:5426299-5432542:+	A5	0.000151407	0.00669254	-0.117304	t(14;16)	RPAIN	No	NO	NA	NA		No
ENSG00000129197.14;AL:chr17:5426299-5428071:5431484:5426299-5432542:5432876:+	AL	6.13521e-07	7.93589e-05	-0.132507	1q_amplification	RPAIN	No	NO	NA	NA		No
ENSG00000129197.14;AL:chr17:5426299-5428071:5431484:5426299-5432542:5432876:+	AL	0.000907371	0.0256512	-0.103062	t(14;16)	RPAIN	No	NO	NA	NA		No
ENSG00000129197.14;SE:chr17:5422829-5425971:5428211-5432542:+	SE	6.47042e-06	0.000553354	-0.102067	1q_amplification	RPAIN	No	NO	NA	NA		No
ENSG00000129255.16;AL:chr17:7587271-7587426:7587685:7587271-7592444:7592789:+	AL	0.0470128	0.332655	0.174274	t(14;16)	MPDU1	No	NO	NA	NA		No
ENSG00000129292.21;RI:chr8:132814637:132814889-132817339:132817545:+	RI	0.030074	0.260834	-0.2857	SF3B1 hotspots	PHF20L1	No	NO	NA	NA		No
ENSG00000129484.13;A3:chr14:20357149-20357396:20357149-20357638:+	A3	0.0011424	0.0303474	0.112013	t(14;16)	PARP2	No	NO	No	No		No
ENSG00000129484.13;A3:chr14:20357149-20357396:20357149-20357638:+	A3	1.76573e-09	5.15879e-07	0.10654	t(4;14)	PARP2	No	NO	No	No		No
ENSG00000129625.13;AF:chr5:112921256-112921720:112921997:112921256-112922073:112922227:-	AF	0.0122025	0.152201	-0.100886	t(14;16)	REEP5	No	NO	NA	NA		No
ENSG00000129657.16;AF:chr17:77140932:77141054-77142646:77141070:77141107-77142646:+	AF	0.000728933	0.0218435	0.170042	Biallelic DIS3	SEC14L1	No	NO	NA	NA		No
ENSG00000129657.16;AF:chr17:77140932:77141054-77142646:77141070:77141107-77142646:+	AF	0.000104096	0.00501823	0.14013	DIS3	SEC14L1	No	NO	NA	NA		No
ENSG00000129657.16;AF:chr17:77140932:77141054-77142646:77141070:77141107-77142646:+	AF	4.86367e-05	0.00276404	0.116629	t(11;14)	SEC14L1	No	NO	NA	NA		No
ENSG00000129657.16;AF:chr17:77140932:77141054-77142646:77141386:77141721-77142646:+	AF	2.15668e-05	0.00145612	0.234177	Biallelic DIS3	SEC14L1	No	NO	NA	NA		No
ENSG00000129657.16;AF:chr17:77140932:77141054-77142646:77141386:77141721-77142646:+	AF	1.41635e-06	0.000159869	0.17549	DIS3	SEC14L1	No	NO	NA	NA		No
ENSG00000129657.16;AF:chr17:77140932:77141054-77142646:77141386:77141721-77142646:+	AF	1.98483e-05	0.00136215	-0.100467	HyperDiploid	SEC14L1	No	NO	NA	NA		No
ENSG00000129657.16;AF:chr17:77140932:77141054-77142646:77141386:77141721-77142646:+	AF	0.000101181	0.00490743	0.116854	t(11;14)	SEC14L1	No	NO	NA	NA		Yes
ENSG00000129657.16;AF:chr17:77140932:77141054-77142646:77141386:77141721-77142646:+	AF	0.0304449	0.262747	0.12195	t(14;16)	SEC14L1	No	NO	NA	NA		Yes
ENSG00000129657.16;AF:chr17:77140932:77141054-77142646:77141386:77141721-77142646:+	AF	0.00211102	0.0471185	0.110388	t(4;14)	SEC14L1	No	NO	NA	NA		Yes
ENSG00000129657.16;AF:chr17:77209861:77212201-77213314:77212715:77212752-77213314:+	AF	0.000439453	0.0150328	0.121476	TENT5C	SEC14L1	No	NO	NA	NA		No
ENSG00000129667.13;AF:chr17:76487909-76493062:76493202:76487909-76500936:76501360:-	AF	0.000120064	0.00560608	-0.129033	1q_amplification	RHBDF2	No	NO	NA	NA		No
ENSG00000129667.13;AF:chr17:76487909-76493062:76493202:76487909-76500936:76501360:-	AF	3.15366e-06	0.000308004	-0.181585	Biallelic DIS3	RHBDF2	No	NO	NA	NA		No
ENSG00000129667.13;AF:chr17:76487909-76493062:76493202:76487909-76500936:76501360:-	AF	1.96244e-06	0.000208845	-0.120025	DIS3	RHBDF2	No	NO	NA	NA		No
ENSG00000129993.15;AF:chr16:88901656-88941020:88941198:88901656-88941771:88941809:-	AF	0.0316617	0.268942	-0.150882	t(4;14)+DIS3	CBFA2T3	No	NO	No	No		No
ENSG00000129993.15;AF:chr16:88901656-88941020:88941198:88901656-88976657:88977080:-	AF	5.3745e-05	0.00298583	0.125457	1q_amplification	CBFA2T3	No	NO	No	No		No
ENSG00000129993.15;AF:chr16:88901656-88941020:88941198:88901656-88976657:88977207:-	AF	5.2675e-09	1.33897e-06	-0.100785	t(11;14)	CBFA2T3	No	NO	No	No		No
ENSG00000130299.17;AF:chr19:17336692:17337157-17338008:17337559:17337576-17338008:+	AF	0.0162058	0.181141	0.370676	SF3B1 hotspots	GTPBP3	No	NO	NA	NA		No
ENSG00000130305.17;A3:chr7:73303529-73303600:73303524-73303600:-	A3	0.000205618	0.0084674	0.109118	Biallelic DIS3	NSUN5	No	NO	NA	NA		No
ENSG00000130305.17;A3:chr7:73303529-73303600:73303524-73303600:-	A3	0.0134946	0.161888	0.137867	t(4;14)+DIS3	NSUN5	No	NO	NA	NA		No
ENSG00000130349.10;A5:chr6:107028797-107039749:107028271-107039749:+	A5	3.12051e-23	1.04072e-19	0.112669	HyperDiploid	MTRES1	No	NO	NA	NA		No
ENSG00000130349.10;A5:chr6:107028797-107039749:107028271-107039749:+	A5	2.53241e-14	2.41104e-11	-0.125013	t(11;14)	MTRES1	No	NO	NA	NA		No
ENSG00000130349.10;A5:chr6:107028797-107039749:107028271-107039749:+	A5	4.90502e-11	2.19436e-08	-0.115103	t(4;14)	MTRES1	No	NO	NA	NA		No
ENSG00000130396.20;A5:chr6:167943194-167943402:167943191-167943402:+	A5	0.0471246	0.333098	-0.208204	SF3B1 hotspots	AFDN	No	NO	No	No		No
ENSG00000130396.20;SE:chr6:167891029-167893862:167893906-167896878:+	SE	0.0290929	0.255952	0.153261	SF3B1	AFDN	No	NO	No	No		No
ENSG00000130396.20;SE:chr6:167952187-167954461:167954493-167962433:+	SE	0.0358048	0.28869	0.163293	SF3B1	AFDN	No	NO	No	No		No
ENSG00000130414.12;SE:chr2:240007370-240011617:240014860-240018553:-	SE	1.29802e-15	1.55792e-12	-0.149949	t(11;14)	NDUFA10	No	NO	NA	NA		No
ENSG00000130475.14;AF:chr19:17747745:17747814-17754317:17751477:17751577-17754317:+	AF	0.0334622	0.277553	-0.130072	SF3B1 hotspots	FCHO1	No	NO	NA	NA		No
ENSG00000130517.14;A3:chr19:18357615-18363391:18357615-18369706:+	A3	1.30424e-05	0.000974085	-0.101257	1q_amplification	PGPEP1	No	NO	NA	NA		No
ENSG00000130717.13;A3:chr9:131530687-131531094:131530645-131531094:-	A3	0.0326453	0.273754	-0.477973	SF3B1 hotspots	UCK1	No	NO	NA	NA		No
ENSG00000130724.9;AF:chr19:58554236-58554865:58554973:58554236-58554988:58555105:-	AF	0.00487364	0.0836778	0.11394	SF3B1 hotspots	CHMP2A	No	NO	NA	NA		No
ENSG00000130726.12;A3:chr19:58548776-58548862:58548776-58548886:+	A3	0.0234159	0.226232	0.116484	SF3B1 hotspots	TRIM28	No	NO	NA	NA		No
ENSG00000130731.16;A5:chr16:634797-634889:634797-635612:-	A5	0.0384504	0.300415	0.103551	SF3B1 hotspots	METTL26	No	NO	NA	NA		No
ENSG00000130731.16;A5:chr16:634797-634889:634797-636094:-	A5	3.59818e-13	2.69494e-10	-0.109901	t(11;14)	METTL26	No	NO	NA	NA		No
ENSG00000130731.16;SE:chr16:634797-634889:634956-635612:-	SE	0.00340669	0.0657462	0.116719	Biallelic TP53	METTL26	No	NO	NA	NA		No
ENSG00000130733.11;AF:chr19:10928440-10928511:10928550:10928440-10928585:10928650:-	AF	4.65672e-05	0.0026741	-0.112075	Biallelic TENT5C	YIPF2	No	NO	NA	NA		No
ENSG00000130734.10;A5:chr19:10544325-10544709:10544320-10544709:+	A5	0.000851177	0.0244988	0.237233	SF3B1 hotspots	ATG4D	No	NO	NA	NA		No
ENSG00000130734.10;AF:chr19:10545010:10545130-10551897:10549029:10549034-10551897:+	AF	0.0183859	0.195866	-0.162813	Biallelic TENT5C	ATG4D	No	NO	NA	NA		No
ENSG00000130734.10;SE:chr19:10545130-10548904:10549034-10551897:+	SE	0.041101	0.311536	0.153005	Biallelic TENT5C	ATG4D	No	NO	NA	NA		No
ENSG00000130749.10;SE:chr19:47094608-47110895:47110956-47112148:-	SE	0.0429464	0.318668	-0.125206	t(4;14)+DIS3	ZC3H4	No	NO	NA	NA		No
ENSG00000130844.18;SE:chr19:53555908-53563763:53563792-53569304:+	SE	0.0186505	0.197572	-0.148534	SF3B1 hotspots	ZNF331	No	NO	No	No		No
ENSG00000131018.24;SE:chr6:152294127-152300641:152300781-152301869:-	SE	0.00306374	0.0611161	0.123202	t(14;16)	SYNE1	No	NO	NA	NA		No
ENSG00000131089.17;AL:chrX:63634967:63638209-63643980:63639524:63642910-63643980:-	AL	0.0263976	0.241824	0.102908	1q_amplification	ARHGEF9	No	NO	NA	NA		No
ENSG00000131089.17;AL:chrX:63634967:63638209-63643980:63639524:63642910-63643980:-	AL	0.048582	0.338711	-0.11089	Biallelic TP53	ARHGEF9	No	NO	NA	NA		No
ENSG00000131143.10;RI:chr16:85804937:85805153-85805733:85805864:+	RI	7.81439e-07	9.70438e-05	-0.128665	Biallelic DIS3	COX4I1	No	NO	NA	NA		No
ENSG00000131143.10;RI:chr16:85804937:85805153-85805733:85805864:+	RI	5.95437e-09	1.48678e-06	-0.113526	t(11;14)	COX4I1	No	NO	NA	NA		Yes
ENSG00000131143.10;RI:chr16:85804937:85805153-85805733:85805864:+	RI	8.49059e-08	1.48084e-05	-0.153113	t(14;16)	COX4I1	No	NO	NA	NA		Yes
ENSG00000131143.10;RI:chr16:85804937:85805153-85805733:85805864:+	RI	1.45972e-05	0.00106333	-0.100275	t(4;14)	COX4I1	No	NO	NA	NA		Yes
ENSG00000131153.9;AF:chr16:85687574-85688809:85688954:85687574-85689796:85690073:-	AF	1.10625e-06	0.000129871	0.132622	t(11;14)	GINS2	No	NO	NA	NA		No
ENSG00000131165.16;AF:chr16:89653923-89654338:89654613:89653923-89656633:89657708:-	AF	0.0266732	0.243289	-0.398783	SF3B1 hotspots	CHMP1A	No	NO	NA	NA		No
ENSG00000131165.16;AF:chr16:89653923-89654338:89654613:89653923-89657582:89657708:-	AF	0.00406766	0.0741291	-0.596235	SF3B1 hotspots	CHMP1A	No	NO	NA	NA		No
ENSG00000131368.8;A5:chr3:15052633-15053291:15052633-15053380:-	A5	4.62469e-19	9.3404e-16	0.159096	t(11;14)	MRPS25	No	NO	NA	NA		No
ENSG00000131368.8;A5:chr3:15052633-15053291:15052633-15053380:-	A5	1.25635e-06	0.000144665	0.110137	t(4;14)	MRPS25	No	NO	NA	NA		No
ENSG00000131368.8;SE:chr3:15052633-15053380:15053467-15059369:-	SE	6.38234e-15	6.85707e-12	-0.150597	t(11;14)	MRPS25	No	NO	NA	NA		No
ENSG00000131373.15;SE:chr3:15582989-15585248:15585342-15589540:-	SE	0.0337525	0.279049	-0.397521	SF3B1 hotspots	HACL1	No	NO	NA	NA		No
ENSG00000131446.17;AF:chr5:180809076-180809364:180809875:180809076-180810192:180810503:-	AF	0.000365167	0.0130855	0.108986	t(4;14)+DIS3	MGAT1	No	NO	NA	NA		No
ENSG00000131446.17;AF:chr5:180809076-180809634:180809829:180809076-180810192:180810503:-	AF	0.042416	0.316631	0.166011	t(4;14)+DIS3	MGAT1	No	NO	NA	NA		No
ENSG00000131446.17;AL:chr5:180784780:180793097-180802680:180795430:180795875-180802680:-	AL	1.13282e-05	0.000868781	-0.102983	t(11;14)	MGAT1	No	NO	NA	NA		No
ENSG00000131446.17;AL:chr5:180784780:180793097-180802680:180795430:180795875-180802680:-	AL	0.00214061	0.0476039	-0.108038	t(4;14)	MGAT1	No	NO	NA	NA		No
ENSG00000131473.17;AF:chr17:41913900-41918880:41919022:41913900-41930358:41930542:-	AF	0.0044758	0.0790814	0.202938	t(4;14)+DIS3	ACLY	No	NO	NA	NA		No
ENSG00000131473.17;SE:chr17:41893174-41896620:41896649-41897749:-	SE	0.0169249	0.186119	-0.132676	SF3B1 hotspots	ACLY	No	NO	NA	NA		No
ENSG00000131503.21;A3:chr5:140436257-140438461:140436257-140438494:+	A3	0.00137947	0.0347634	0.410755	SF3B1 hotspots	ANKHD1	No	NO	NA	NA		No
ENSG00000131503.21;A3:chr5:140436257-140438494:140436257-140438503:+	A3	0.00125908	0.0325936	-0.629222	SF3B1 hotspots	ANKHD1	No	NO	NA	NA		No
ENSG00000131626.18;SE:chr11:70350039-70350994:70351023-70354301:+	SE	6.22994e-08	1.1388e-05	-0.121304	t(11;14)	PPFIA1	No	NO	NA	NA		No
ENSG00000131626.18;SE:chr11:70350039-70350994:70351023-70354301:+	SE	0.000277562	0.0106334	-0.129165	t(14;16)	PPFIA1	No	NO	NA	NA		No
ENSG00000131748.16;A5:chr17:39653195-39653481:39653158-39653481:+	A5	0.0100076	0.134307	0.261186	SF3B1 hotspots	STARD3	No	NO	NA	NA		No
ENSG00000131748.16;AF:chr17:39637141:39637231-39653481:39653098:39653158-39653481:+	AF	0.00355408	0.0676225	0.280457	SF3B1 hotspots	STARD3	No	NO	NA	NA		No
ENSG00000131748.16;AF:chr17:39637141:39637231-39653481:39653098:39653158-39653481:+	AF	0.00175019	0.0412633	-0.10209	t(14;16)	STARD3	No	NO	NA	NA		No
ENSG00000131748.16;RI:chr17:39662251:39662344-39662804:39663484:+	RI	6.39906e-06	0.000548261	-0.141516	t(14;16)	STARD3	No	NO	NA	NA		No
ENSG00000131788.16;AF:chr1:145857006-145858967:145859049:145857006-145859665:145859779:-	AF	0.0191303	0.200762	-0.187723	t(4;14)+DIS3	PIAS3	No	NO	NA	NA		No
ENSG00000131848.9;AL:chr19:56224932:56225173-56313283:56263218:56263682-56313283:-	AL	2.41503e-05	0.00159092	0.220724	t(4;14)+DIS3	ZSCAN5A	No	NO	NA	NA		No
ENSG00000131943.18;AF:chr19:29708423-29715125:29715261:29708423-29715563:29715789:-	AF	9.42239e-07	0.000113498	0.368843	Biallelic DIS3	C19orf12	Yes	NO	NA	NA		No
ENSG00000131943.18;AF:chr19:29708423-29715125:29715261:29708423-29715563:29715789:-	AF	2.22721e-26	9.52845e-23	0.305966	DIS3	C19orf12	Yes	NO	NA	NA		No
ENSG00000131943.18;AF:chr19:29708423-29715125:29715261:29708423-29715563:29715789:-	AF	1.25195e-05	0.00094281	0.341198	t(4;14)+DIS3	C19orf12	No	NO	NA	NA		No
ENSG00000131943.18;AF:chr19:29708423-29715125:29715275:29708423-29715563:29715789:-	AF	2.28174e-06	0.000236122	0.353517	t(4;14)+DIS3	C19orf12	No	NO	NA	NA		No
ENSG00000132010.16;A3:chr19:12135904-12140180:12135895-12140180:-	A3	8.41136e-06	0.000684081	-0.105153	t(4;14)	ZNF20	No	NO	NA	NA		No
ENSG00000132254.12;A3:chr11:6480463-6481231:6480068-6481231:-	A3	0.0459227	0.328641	0.121782	SF3B1	ARFIP2	No	NO	NA	NA		No
ENSG00000132254.12;A3:chr11:6480463-6481231:6480068-6481231:-	A3	0.0311402	0.266318	-0.132364	SF3B1 hotspots	ARFIP2	No	NO	NA	NA		No
ENSG00000132274.16;AL:chr11:5708603-5709053:5709447:5708603-5714687:5715043:+	AL	3.03011e-14	2.82825e-11	0.233641	1q_amplification	TRIM22	No	NO	NA	NA		No
ENSG00000132274.16;AL:chr11:5708603-5709053:5710863:5708603-5714687:5715043:+	AL	5.50797e-14	4.86801e-11	0.182672	1q_amplification	TRIM22	No	NO	NA	NA		No
ENSG00000132286.12;A5:chr11:6481852-6482045:6481555-6482045:+	A5	0.0257306	0.238276	-0.34464	SF3B1	TIMM10B	No	NO	NA	NA		No
ENSG00000132286.12;SE:chr11:6481555-6481757:6481852-6482045:+	SE	0.0127216	0.156161	-0.124866	SF3B1	TIMM10B	No	NO	NA	NA		No
ENSG00000132341.12;A5:chr12:130872629-130872836:130872126-130872836:+	A5	0.000440484	0.0150575	0.137144	Biallelic TENT5C	RAN	No	NO	NA	NA		No
ENSG00000132341.12;RI:chr12:130872584:130872629-130872836:130872920:+	RI	3.15279e-05	0.0019672	-0.119052	SF3B1	RAN	No	NO	NA	NA		No
ENSG00000132341.12;SE:chr12:130872126-130872584:130872617-130872836:+	SE	0.046632	0.331216	0.11372	Biallelic DIS3	RAN	No	NO	NA	NA		No
ENSG00000132341.12;SE:chr12:130872126-130872584:130872617-130872836:+	SE	0.0084905	0.120796	-0.187346	Biallelic TENT5C	RAN	No	NO	NA	NA		No
ENSG00000132341.12;SE:chr12:130872126-130872584:130872617-130872836:+	SE	0.00917885	0.127032	0.135654	DIS3	RAN	No	NO	NA	NA		No
ENSG00000132341.12;SE:chr12:130872126-130872584:130872617-130872836:+	SE	0.00258083	0.0542531	0.130448	t(4;14)	RAN	No	NO	NA	NA		No
ENSG00000132341.12;SE:chr12:130872126-130872584:130872629-130872836:+	SE	0.0349977	0.285091	0.112466	SF3B1	RAN	No	NO	NA	NA		No
ENSG00000132376.20;SE:chr17:1509799-1513453:1513554-1513872:-	SE	4.09566e-05	0.00241902	0.141949	t(14;16)	INPP5K	No	NO	NA	NA		No
ENSG00000132463.14;A5:chr4:70836314-70839228:70836314-70839471:-	A5	3.50333e-05	0.00214043	0.115958	t(11;14)	GRSF1	No	NO	NA	NA		No
ENSG00000132466.19;A3:chr4:73135265-73139531:73135262-73139531:-	A3	0.00174649	0.0411979	-0.121842	t(14;16)	ANKRD17	No	NO	NA	NA		No
ENSG00000132466.19;AF:chr4:73177533-73222974:73223114:73177533-73258276:73258798:-	AF	4.89497e-05	0.00277765	-0.143374	t(14;16)	ANKRD17	No	NO	NA	NA		No
ENSG00000132470.14;SE:chr17:75752577-75753765:75753974-75754576:+	SE	0.0438932	0.321945	-0.104648	Biallelic DIS3	ITGB4	No	NO	NA	NA		No
ENSG00000132470.14;SE:chr17:75752577-75753765:75753974-75754576:+	SE	0.00499327	0.0850265	-0.117901	BRAF	ITGB4	No	NO	NA	NA		No
ENSG00000132470.14;SE:chr17:75752577-75753765:75753974-75754576:+	SE	0.00093894	0.0262988	-0.108751	t(11;14)	ITGB4	No	NO	NA	NA		No
ENSG00000132470.14;SE:chr17:75752577-75753765:75753974-75754576:+	SE	0.0121039	0.151485	-0.144041	t(14;16)	ITGB4	No	NO	NA	NA		No
ENSG00000132471.12;A5:chr17:75846787-75846908:75846787-75847487:-	A5	0.0100943	0.13509	-0.105375	Biallelic DIS3	WBP2	No	NO	NA	NA		No
ENSG00000132471.12;A5:chr17:75846787-75846908:75846787-75847487:-	A5	2.8616e-07	4.16469e-05	-0.103427	t(11;14)	WBP2	No	NO	NA	NA		No
ENSG00000132481.7;A5:chr17:75876813-75877851:75876813-75877874:-	A5	8.83836e-06	0.000712091	0.138661	t(14;16)	TRIM47	No	NO	NA	NA		No
ENSG00000132485.14;A5:chr1:71065137-71065678:71065137-71066776:-	A5	0.0234003	0.226164	0.124828	SF3B1 hotspots	ZRANB2	No	NO	NA	NA		No
ENSG00000132507.18;AF:chr17:7307326:7307409-7309615:7307974:7308113-7309615:+	AF	0.0440778	0.322613	-0.12368	SF3B1 hotspots	EIF5A	No	NO	NA	NA		No
ENSG00000132507.18;AF:chr17:7307582:7307752-7309615:7307974:7308113-7309615:+	AF	0.0248246	0.233563	-0.153974	SF3B1 hotspots	EIF5A	No	NO	NA	NA		No
ENSG00000132507.18;AF:chr17:7307993:7308133-7309615:7308371:7308575-7309615:+	AF	0.00438809	0.0780294	-0.118291	t(14;16)	EIF5A	No	NO	NA	NA		No
ENSG00000132522.16;AF:chr17:7315119-7315252:7315328:7315119-7315331:7315407:-	AF	2.24388e-05	0.00150334	-0.110145	t(4;14)	GPS2	No	NO	No	Yes		No
ENSG00000132522.16;AF:chr17:7315119-7315252:7315328:7315119-7315331:7315564:-	AF	1.56484e-05	0.00112518	-0.153072	t(4;14)	GPS2	No	NO	No	Yes		No
ENSG00000132522.16;AL:chr17:7311324:7311590-7313029:7312696:7312839-7313029:-	AL	0.00100014	0.0275439	-0.325651	SF3B1 hotspots	GPS2	No	NO	No	Yes		No
ENSG00000132581.10;AF:chr17:28655483-28661726:28661906:28655483-28662046:28662185:-	AF	0.0253794	0.236361	0.135437	SF3B1	SDF2	No	NO	NA	NA		No
ENSG00000132600.17;A5:chr16:68311111-68312042:68311099-68312042:+	A5	0.0313424	0.267309	0.128864	SF3B1	PRMT7	No	NO	NA	NA		No
ENSG00000132600.17;SE:chr16:68312176-68315897:68316074-68321426:+	SE	0.0353703	0.28673	-0.122424	SF3B1	PRMT7	No	NO	NA	NA		No
ENSG00000132603.15;RI:chr16:69340006:69340092-69340194:69340332:+	RI	0.0133778	0.160983	-0.138785	SF3B1 hotspots	NIP7	No	NO	NA	NA		No
ENSG00000132635.17;AF:chr20:2839933-2840211:2840671:2839933-2840866:2841190:-	AF	1.24611e-06	0.000143615	0.137763	t(4;14)	PCED1A	No	NO	NA	NA		No
ENSG00000132640.15;AF:chr20:11918851:11919176-11919718:11919277:11919423-11919718:+	AF	0.0201408	0.207018	0.126349	t(4;14)+DIS3	BTBD3	No	NO	NA	NA		No
ENSG00000132680.11;RI:chr1:155913045:155914320-155915873:155915964:-	RI	0.00422563	0.076033	-0.223558	SF3B1 hotspots	KHDC4	No	NO	NA	NA		No
ENSG00000132694.19;SE:chr1:156970043-156971697:156971816-156976983:-	SE	0.0153899	0.175589	-0.167549	SF3B1 hotspots	ARHGEF11	No	NO	NA	NA		No
ENSG00000132781.19;AF:chr1:45334511-45339899:45339970:45334511-45340219:45340893:-	AF	0.0455242	0.327169	-0.173108	t(4;14)+DIS3	MUTYH	No	NO	No	Yes		No
ENSG00000132879.14;A5:chr1:11658393-11658533:11658364-11658533:+	A5	0.025874	0.239057	-0.152244	SF3B1	FBXO44	No	NO	NA	NA		No
ENSG00000132879.14;AF:chr1:11654375:11654581-11655806:11654881:11654952-11655806:+	AF	0.034992	0.285079	-0.34272	SF3B1 hotspots	FBXO44	No	NO	NA	NA		No
ENSG00000132964.12;A3:chr13:26401347-26401466:26401347-26401469:+	A3	0.033616	0.278357	0.163231	SF3B1 hotspots	CDK8	No	NO	Yes	No		No
ENSG00000133063.16;AF:chr1:203240658-203260802:203260862:203240658-203268518:203272809:-	AF	0.000367929	0.0131536	0.164698	Biallelic DIS3	CHIT1	No	NO	NA	NA		No
ENSG00000133063.16;AF:chr1:203240658-203260802:203260862:203240658-203268518:203272809:-	AF	2.03409e-05	0.00139016	0.159141	DIS3	CHIT1	No	NO	NA	NA		No
ENSG00000133063.16;AF:chr1:203240658-203260802:203260862:203240658-203268518:203272809:-	AF	4.42898e-05	0.00257225	-0.13276	t(4;14)	CHIT1	No	NO	NA	NA		No
ENSG00000133063.16;AF:chr1:203240658-203260802:203260862:203240658-203268518:203272809:-	AF	1.05472e-07	1.77948e-05	0.342083	t(4;14)+DIS3	CHIT1	No	NO	NA	NA		No
ENSG00000133063.16;AF:chr1:203240658-203260802:203260862:203240658-203273376:203273641:-	AF	6.11649e-05	0.00330396	0.210725	t(4;14)+DIS3	CHIT1	No	NO	NA	NA		No
ENSG00000133063.16;AL:chr1:203212827:203213045-203217739:203216079:203217133-203217739:-	AL	0.0294886	0.257966	-0.1106	1q_amplification	CHIT1	No	NO	NA	NA		No
ENSG00000133063.16;SE:chr1:203222325-203223135:203223259-203223495:-	SE	0.000202298	0.00837232	0.152747	1q_amplification	CHIT1	No	NO	NA	NA		No
ENSG00000133063.16;SE:chr1:203222325-203223135:203223259-203223495:-	SE	1.95782e-05	0.00134777	0.218821	Biallelic DIS3	CHIT1	No	NO	NA	NA		No
ENSG00000133063.16;SE:chr1:203222325-203223135:203223259-203223495:-	SE	0.0246774	0.232823	0.103961	Biallelic TENT5C	CHIT1	No	NO	NA	NA		No
ENSG00000133063.16;SE:chr1:203222325-203223135:203223259-203223495:-	SE	1.46903e-07	2.36309e-05	0.1588	DIS3	CHIT1	No	NO	NA	NA		No
ENSG00000133063.16;SE:chr1:203222325-203223135:203223259-203223495:-	SE	9.07779e-06	0.000727262	0.279047	t(4;14)+DIS3	CHIT1	No	NO	NA	NA		No
ENSG00000133063.16;SE:chr1:203228562-203230015:203230084-203240463:-	SE	0.000367929	0.0131536	0.164698	Biallelic DIS3	CHIT1	No	NO	NA	NA		No
ENSG00000133063.16;SE:chr1:203228562-203230015:203230084-203240463:-	SE	2.03409e-05	0.00139016	0.159141	DIS3	CHIT1	No	NO	NA	NA		No
ENSG00000133063.16;SE:chr1:203228562-203230015:203230084-203240463:-	SE	4.42898e-05	0.00257225	-0.13276	t(4;14)	CHIT1	No	NO	NA	NA		No
ENSG00000133063.16;SE:chr1:203228562-203230015:203230084-203240463:-	SE	1.05472e-07	1.77948e-05	0.342083	t(4;14)+DIS3	CHIT1	No	NO	NA	NA		No
ENSG00000133104.14;AF:chr13:36335832-36345525:36345634:36335832-36346225:36346394:-	AF	0.0199384	0.205812	-0.163335	SF3B1	SPART	No	NO	NA	NA		No
ENSG00000133195.11;AF:chr17:73088775-73089714:73089764:73088775-73092611:73092688:-	AF	0.0334142	0.277342	0.103988	t(4;14)+DIS3	SLC39A11	No	NO	NA	NA		No
ENSG00000133460.19;A3:chr22:23868641-23875085:23868641-23875121:+	A3	0.023531	0.226847	-0.110707	Biallelic TP53	SLC2A11	No	NO	NA	NA		No
ENSG00000133460.19;AF:chr22:23856703:23856991-23862104:23857000:23857531-23862104:+	AF	0.0193135	0.20189	-0.134163	SF3B1 hotspots	SLC2A11	No	NO	NA	NA		No
ENSG00000133460.19;AF:chr22:23856703:23856991-23862104:23857471:23857531-23862104:+	AF	0.00071497	0.0215419	0.210337	SF3B1 hotspots	SLC2A11	No	NO	NA	NA		No
ENSG00000133460.19;AF:chr22:23856934:23856991-23862104:23857000:23857531-23862104:+	AF	0.00809992	0.117123	0.16793	t(4;14)+DIS3	SLC2A11	No	NO	NA	NA		No
ENSG00000133460.19;AF:chr22:23856934:23856991-23862104:23857471:23857531-23862104:+	AF	0.00577406	0.093816	0.450491	SF3B1 hotspots	SLC2A11	No	NO	NA	NA		No
ENSG00000133460.19;AF:chr22:23856957:23856991-23862104:23857000:23857531-23862104:+	AF	0.0334576	0.277546	0.108608	t(4;14)+DIS3	SLC2A11	No	NO	NA	NA		No
ENSG00000133460.19;AF:chr22:23856957:23856991-23862104:23857471:23857531-23862104:+	AF	0.000363857	0.0130502	0.555456	SF3B1 hotspots	SLC2A11	No	NO	NA	NA		No
ENSG00000133460.19;AF:chr22:23857000:23857531-23862104:23857895:23858029-23862104:+	AF	0.0473118	0.333789	0.11634	Biallelic TP53	SLC2A11	No	NO	NA	NA		No
ENSG00000133460.19;AF:chr22:23857000:23857531-23862104:23857961:23858029-23862104:+	AF	9.73093e-05	0.00476053	-0.141238	Biallelic DIS3	SLC2A11	No	NO	NA	NA		No
ENSG00000133460.19;AF:chr22:23857000:23857531-23862104:23857961:23858029-23862104:+	AF	0.00178314	0.0418168	-0.174655	t(4;14)+DIS3	SLC2A11	No	NO	NA	NA		No
ENSG00000133460.19;AF:chr22:23857471:23857531-23862104:23857875:23858029-23862104:+	AF	0.00354165	0.0674703	-0.329214	SF3B1 hotspots	SLC2A11	No	NO	NA	NA		No
ENSG00000133460.19;AF:chr22:23857471:23857531-23862104:23857919:23858156-23862104:+	AF	3.57967e-06	0.000342239	-0.603905	SF3B1 hotspots	SLC2A11	No	NO	NA	NA		No
ENSG00000133612.19;AF:chr7:151085867:151086009-151116793:151086742:151087072-151116793:+	AF	7.47292e-05	0.00386541	0.14927	t(14;16)	AGAP3	No	NO	NA	NA		No
ENSG00000133612.19;AF:chr7:151085867:151086009-151116793:151086742:151087072-151116793:+	AF	0.0306807	0.263979	-0.15072	t(4;14)+DIS3	AGAP3	No	NO	NA	NA		No
ENSG00000133641.18;SE:chr12:88035738-88040148:88040265-88042825:+	SE	0.0239891	0.229305	0.16604	SF3B1 hotspots	C12orf29	No	NO	NA	NA		No
ENSG00000133706.19;AF:chr5:146177665-146182140:146182475:146177665-146182488:146182650:-	AF	0.0199405	0.205826	0.387434	SF3B1 hotspots	LARS1	No	NO	NA	NA		No
ENSG00000133706.19;SE:chr5:146172774-146177547:146177665-146182488:-	SE	0.0304091	0.262568	-0.12373	SF3B1	LARS1	No	NO	NA	NA		No
ENSG00000133773.12;AF:chr12:82357269-82358223:82358387:82357269-82358679:82358805:-	AF	0.00593783	0.0955515	0.323633	SF3B1 hotspots	CCDC59	No	NO	NA	NA		No
ENSG00000133773.12;AF:chr12:82357269-82358223:82358409:82357269-82358679:82358805:-	AF	0.00410193	0.0745285	-0.114336	t(14;16)	CCDC59	No	NO	NA	NA		No
ENSG00000133812.16;SE:chr11:9817024-9828126:9828221-9829356:-	SE	0.0136835	0.163318	-0.11502	SF3B1 hotspots	SBF2	No	NO	NA	NA		No
ENSG00000133943.20;A5:chr14:91114528-91157639:91114283-91157639:+	A5	0.000698046	0.0211666	-0.127209	Biallelic DIS3	DGLUCY	No	NO	NA	NA		No
ENSG00000133943.20;A5:chr14:91114528-91157639:91114283-91157639:+	A5	0.000518987	0.0170135	-0.170187	t(4;14)+DIS3	DGLUCY	No	NO	NA	NA		No
ENSG00000133943.20;A5:chr14:91115221-91157639:91114994-91157639:+	A5	6.0275e-12	3.40037e-09	-0.318785	t(4;14)+DIS3	DGLUCY	No	NO	NA	NA		No
ENSG00000133943.20;A5:chr14:91170201-91173289:91170186-91173289:+	A5	0.000542374	0.0175701	0.11424	Biallelic DIS3	DGLUCY	No	NO	NA	NA		No
ENSG00000133943.20;AF:chr14:91114063:91114283-91157639:91114700:91115221-91157639:+	AF	4.26256e-13	3.13852e-10	0.378861	t(4;14)+DIS3	DGLUCY	No	NO	NA	NA		No
ENSG00000133943.20;AL:chr14:91215556-91220443:91220766:91215556-91224684:91225355:+	AL	7.3584e-08	1.31071e-05	0.113859	Biallelic DIS3	DGLUCY	No	NO	NA	NA		No
ENSG00000133943.20;AL:chr14:91215556-91220443:91220766:91215556-91224684:91225355:+	AL	0.00231583	0.0503409	0.123589	t(4;14)+DIS3	DGLUCY	No	NO	NA	NA		No
ENSG00000133943.20;SE:chr14:91199905-91204706:91204867-91215405:+	SE	0.0168205	0.185382	0.10058	SF3B1	DGLUCY	No	NO	NA	NA		No
ENSG00000133961.20;AF:chr14:73410068-73457629:73457938:73410068-73458493:73458577:-	AF	0.0147905	0.171341	-0.299519	SF3B1	NUMB	No	NO	NA	NA		No
ENSG00000133961.20;SE:chr14:73297285-73316390:73316422-73323130:-	SE	7.23392e-13	5.08826e-10	-0.110818	t(11;14)	NUMB	No	NO	NA	NA		No
ENSG00000134077.16;A5:chr3:9363728-9365016:9363127-9365016:+	A5	0.000216651	0.00881029	0.146847	t(4;14)+DIS3	THUMPD3	No	NO	NA	NA		No
ENSG00000134152.11;AL:chr15:34142091:34142371-34145398:34144964:34145252-34145398:-	AL	0.00274761	0.0566627	0.114112	t(14;16)	KATNBL1	No	NO	NA	NA		No
ENSG00000134255.14;A5:chr1:111139914-111147642:111139761-111147642:+	A5	0.00040411	0.0141228	-0.106827	t(11;14)	CEPT1	No	NO	NA	NA		No
ENSG00000134255.14;A5:chr1:111139914-111147642:111139761-111147642:+	A5	0.0117172	0.148477	0.115066	t(14;16)	CEPT1	No	NO	NA	NA		No
ENSG00000134285.11;AL:chr12:48921959:48922201-48923782:48922565:48923145-48923782:-	AL	6.37653e-06	0.000546641	0.108393	Biallelic DIS3	FKBP11	No	NO	NA	NA		No
ENSG00000134285.11;AL:chr12:48921959:48922201-48923782:48922565:48923145-48923782:-	AL	3.54637e-12	2.11918e-09	-0.198137	Biallelic TENT5C	FKBP11	No	NO	NA	NA		No
ENSG00000134285.11;AL:chr12:48921959:48922201-48923782:48922565:48923145-48923782:-	AL	1.1085e-08	2.56115e-06	-0.105305	TENT5C	FKBP11	No	NO	NA	NA		No
ENSG00000134285.11;AL:chr12:48921959:48922201-48923782:48923126:48923604-48923782:-	AL	1.80679e-10	6.97981e-08	-0.119625	Biallelic TENT5C	FKBP11	No	NO	NA	NA		No
ENSG00000134324.12;SE:chr2:11773745-11776086:11776193-11779519:+	SE	0.000523372	0.0171225	0.107278	Biallelic TENT5C	LPIN1	No	NO	NA	NA		No
ENSG00000134324.12;SE:chr2:11773745-11776086:11776193-11779519:+	SE	1.11209e-14	1.13576e-11	-0.123308	t(11;14)	LPIN1	No	NO	NA	NA		No
ENSG00000134330.19;AF:chr2:9473658:9473899-9478222:9475674:9476039-9478222:+	AF	0.03379	0.279253	0.185028	SF3B1	IAH1	No	NO	NA	NA		No
ENSG00000134369.15;AF:chr1:201739317:201739844-201780421:201739868:201740076-201780421:+	AF	5.77309e-05	0.00315425	-0.125993	Biallelic DIS3	NAV1	No	NO	NA	NA		No
ENSG00000134369.15;AF:chr1:201739317:201739844-201780421:201739868:201740076-201780421:+	AF	2.20119e-11	1.08349e-08	-0.101204	DIS3	NAV1	No	NO	NA	NA		No
ENSG00000134369.15;AF:chr1:201739317:201739844-201780421:201739868:201740076-201780421:+	AF	2.49139e-10	9.26944e-08	-0.124354	t(4;14)	NAV1	No	NO	NA	NA		No
ENSG00000134369.15;AF:chr1:201739317:201739844-201780421:201739868:201740076-201780421:+	AF	2.12545e-05	0.00143903	-0.158818	t(4;14)+DIS3	NAV1	No	NO	NA	NA		No
ENSG00000134369.15;SE:chr1:201786577-201788468:201788638-201789740:+	SE	0.0300142	0.260542	-0.149326	SF3B1 hotspots	NAV1	No	NO	NA	NA		No
ENSG00000134369.15;SE:chr1:201786577-201788468:201788638-201789740:+	SE	0.000626543	0.0195688	-0.116338	t(4;14)+DIS3	NAV1	No	NO	NA	NA		No
ENSG00000134369.15;SE:chr1:201789792-201790554:201790577-201790689:+	SE	0.000119607	0.00558961	0.111036	t(4;14)+DIS3	NAV1	No	NO	NA	NA		No
ENSG00000134369.15;SE:chr1:201793875-201794172:201794246-201794466:+	SE	4.8766e-05	0.00277005	-0.110784	Biallelic DIS3	NAV1	No	NO	NA	NA		No
ENSG00000134369.15;SE:chr1:201793875-201794172:201794246-201794466:+	SE	5.06319e-08	9.51258e-06	-0.158193	t(4;14)+DIS3	NAV1	No	NO	NA	NA		No
ENSG00000134419.15;A5:chr16:18789118-18789897:18789118-18790244:-	A5	0.00832227	0.119206	-0.122101	SF3B1	RPS15A	No	NO	NA	NA		No
ENSG00000134419.15;AF:chr16:18789118-18789897:18790260:18789118-18790310:18790334:-	AF	6.3271e-05	0.00339153	-0.10653	1q_amplification	RPS15A	No	NO	NA	NA		No
ENSG00000134419.15;AF:chr16:18789118-18789897:18790260:18789118-18790310:18790334:-	AF	0.00762342	0.112551	0.250046	SF3B1 hotspots	RPS15A	No	NO	NA	NA		No
ENSG00000134419.15;AF:chr16:18789118-18789897:18790260:18789118-18790310:18790362:-	AF	0.000550794	0.0177647	-0.101934	t(14;16)	RPS15A	No	NO	NA	NA		No
ENSG00000134419.15;SE:chr16:18784823-18788063:18788159-18788981:-	SE	7.51368e-16	9.40888e-13	0.103702	HyperDiploid	RPS15A	No	NO	NA	NA		No
ENSG00000134419.15;SE:chr16:18784823-18788063:18788159-18788981:-	SE	0.0151468	0.17386	-0.257028	SF3B1	RPS15A	No	NO	NA	NA		No
ENSG00000134419.15;SE:chr16:18784823-18788063:18788159-18788981:-	SE	0.0448446	0.324955	-0.235944	SF3B1 hotspots	RPS15A	No	NO	NA	NA		No
ENSG00000134419.15;SE:chr16:18784823-18788063:18788159-18788981:-	SE	1.20628e-11	6.34885e-09	-0.112772	t(11;14)	RPS15A	No	NO	NA	NA		No
ENSG00000134419.15;SE:chr16:18784823-18788063:18788159-18788981:-	SE	0.000153811	0.00677449	-0.133033	t(14;16)	RPS15A	No	NO	NA	NA		No
ENSG00000134444.15;SE:chr18:62279856-62280360:62280442-62280646:+	SE	0.0286056	0.253436	-0.107516	SF3B1	RELCH	No	NO	NA	NA		No
ENSG00000134444.15;SE:chr18:62279856-62280360:62280442-62280646:+	SE	1.80443e-11	9.10816e-09	-0.114106	t(11;14)	RELCH	No	NO	NA	NA		No
ENSG00000134444.15;SE:chr18:62279856-62280360:62280442-62280646:+	SE	0.0160101	0.179943	-0.102884	t(4;14)+DIS3	RELCH	No	NO	NA	NA		No
ENSG00000134453.16;AF:chr10:6089054:6089193-6101271:6096910:6097188-6101271:+	AF	0.00582719	0.0943771	-0.111559	t(4;14)+DIS3	RBM17	No	NO	NA	NA		No
ENSG00000134508.12;AF:chr18:23134564:23134651-23188838:23135763:23136607-23188838:+	AF	0.000744188	0.0221688	-0.198261	t(14;16)	CABLES1	No	NO	NA	NA		No
ENSG00000134575.13;A3:chr11:47248133-47248676:47247727-47248676:-	A3	0.0411819	0.311903	-0.18067	SF3B1 hotspots	ACP2	No	NO	NA	NA		No
ENSG00000134684.11;SE:chr1:32806611-32810591:32810766-32817188:-	SE	0.00567792	0.0927893	0.157528	t(4;14)+DIS3	YARS1	No	NO	NA	NA		No
ENSG00000134684.11;SE:chr1:32810766-32810911:32811057-32817188:-	SE	0.00316138	0.0624752	-0.114353	t(4;14)+DIS3	YARS1	No	NO	NA	NA		No
ENSG00000134779.15;AL:chr18:36786573:36787079-36798449:36796072:36797050-36798449:-	AL	0.00761361	0.11246	0.10613	1q_amplification	TPGS2	No	NO	NA	NA		No
ENSG00000134851.13;AL:chr4:55424643-55425376:55425631:55424643-55452239:55453397:+	AL	1.98474e-11	9.88935e-09	-0.126177	t(11;14)	TMEM165	No	NO	NA	NA		No
ENSG00000134884.15;AF:chr13:106559657-106561832:106561951:106559657-106567573:106567623:-	AF	8.58511e-05	0.00431764	-0.151702	t(4;14)	ARGLU1	No	NO	NA	NA		No
ENSG00000134899.23;AF:chr13:102845831:102846354-102852118:102848739:102849194-102852118:+	AF	0.000352104	0.0127287	-0.107124	Biallelic TENT5C	ERCC5	No	NO	No	Yes		No
ENSG00000134899.23;AF:chr13:102845831:102846354-102852118:102848739:102849194-102852118:+	AF	0.0408897	0.310746	0.103071	SF3B1 hotspots	ERCC5	No	NO	No	Yes		No
ENSG00000134899.23;AF:chr13:102846112:102846354-102852118:102848739:102849194-102852118:+	AF	0.00194346	0.0444675	-0.102941	Biallelic TENT5C	ERCC5	No	NO	No	Yes		No
ENSG00000134900.12;SE:chr13:102616500-102616956:102617051-102618722:+	SE	0.00102191	0.0279838	-0.217558	SF3B1 hotspots	TPP2	No	NO	NA	NA		No
ENSG00000134905.17;SE:chr13:110647239-110650637:110651100-110663451:-	SE	0.0363191	0.291029	-0.149873	t(4;14)+DIS3	CARS2	No	NO	NA	NA		No
ENSG00000134982.17;AF:chr5:112707521:112707882-112754873:112737885:112737925-112754873:+	AF	0.0437899	0.321614	0.121951	t(4;14)+DIS3	APC	No	NO	No	Yes		No
ENSG00000134982.17;SE:chr5:112737925-112738353:112738460-112754873:+	SE	0.00409788	0.0744876	0.241606	t(4;14)+DIS3	APC	No	NO	No	Yes		No
ENSG00000135018.14;A5:chr9:83665145-83666350:83665145-83669185:-	A5	0.0046615	0.0812177	-0.314057	SF3B1 hotspots	UBQLN1	No	NO	NA	NA		No
ENSG00000135070.15;AL:chr9:86265679:86266191-86272007:86266863:86267805-86272007:-	AL	0.00285004	0.0580713	-0.114876	1q_amplification	ISCA1	No	NO	NA	NA		No
ENSG00000135070.15;AL:chr9:86265679:86266191-86272007:86266863:86267805-86272007:-	AL	0.0208947	0.211654	0.26056	SF3B1 hotspots	ISCA1	No	NO	NA	NA		No
ENSG00000135070.15;AL:chr9:86265679:86266191-86272007:86266863:86267805-86272007:-	AL	3.27608e-07	4.67884e-05	0.12786	t(11;14)	ISCA1	No	NO	NA	NA		No
ENSG00000135090.14;AF:chr12:118266759-118359506:118359720:118266759-118372648:118372907:-	AF	0.00399655	0.0732368	0.100546	t(14;16)	TAOK3	No	NO	NA	NA		No
ENSG00000135114.12;SE:chr12:121024137-121027576:121027817-121031442:-	SE	0.00585825	0.0947096	0.10213	t(14;16)	OASL	No	NO	NA	NA		No
ENSG00000135124.15;SE:chr12:121210298-121217134:121217281-121221913:+	SE	0.0231231	0.224655	-0.117466	Biallelic TENT5C	P2RX4	No	NO	NA	NA		No
ENSG00000135164.19;A3:chr7:87181341-87182017:87181341-87182056:+	A3	0.042234	0.315987	-0.154908	SF3B1 hotspots	DMTF1	No	NO	NA	NA		No
ENSG00000135164.19;A3:chr7:87181341-87182056:87181341-87182228:+	A3	0.0494293	0.341976	0.112394	SF3B1 hotspots	DMTF1	No	NO	NA	NA		No
ENSG00000135164.19;AF:chr7:87152436:87152555-87154390:87152613:87152944-87154390:+	AF	0.0342377	0.281456	0.484735	SF3B1 hotspots	DMTF1	No	NO	NA	NA		No
ENSG00000135164.19;AF:chr7:87152468:87152555-87163495:87162798:87163332-87163495:+	AF	0.016611	0.183962	-0.336015	SF3B1 hotspots	DMTF1	No	NO	NA	NA		No
ENSG00000135164.19;MX:chr7:87163617-87164934:87165050-87170995:87163617-87166483:87166605-87170995:+	MX	0.00587889	0.0949179	0.128427	t(14;16)	DMTF1	No	NO	NA	NA		No
ENSG00000135185.12;A5:chr7:87219718-87220217:87219718-87220361:-	A5	0.010164	0.135677	-0.104385	SF3B1 hotspots	TMEM243	No	NO	NA	NA		No
ENSG00000135185.12;AF:chr7:87199057-87202964:87203043:87199057-87219426:87219626:-	AF	0.0398716	0.306488	-0.158656	SF3B1 hotspots	TMEM243	No	NO	NA	NA		No
ENSG00000135241.17;SE:chr7:108515574-108518190:108518301-108521476:-	SE	0.00145667	0.0361493	-0.113629	1q_amplification	PNPLA8	No	NO	NA	NA		No
ENSG00000135297.16;AF:chr6:73461578:73462071-73466209:73462143:73462322-73466209:+	AF	0.0106755	0.140019	0.143242	SF3B1 hotspots	MTO1	No	NO	NA	NA		No
ENSG00000135297.16;AF:chr6:73461578:73462071-73466209:73462143:73462322-73466209:+	AF	0.0391301	0.303374	0.145963	t(4;14)+DIS3	MTO1	No	NO	NA	NA		No
ENSG00000135297.16;AL:chr6:73466606-73471460:73471795:73466606-73473365:73473411:+	AL	0.0487839	0.339473	0.256088	SF3B1 hotspots	MTO1	No	NO	NA	NA		No
ENSG00000135341.18;SE:chr6:90536401-90544552:90544632-90547258:-	SE	1.03947e-09	3.25096e-07	0.112508	t(11;14)	MAP3K7	No	NO	No	No		No
ENSG00000135341.18;SE:chr6:90536401-90544552:90544632-90547258:-	SE	0.0013785	0.03475	0.131092	t(14;16)	MAP3K7	No	NO	No	No		No
ENSG00000135365.16;A3:chr11:45946098-45948886:45946003-45948886:-	A3	0.000965425	0.0268348	-0.165753	SF3B1 hotspots	PHF21A	No	NO	NA	NA		No
ENSG00000135365.16;A3:chr11:45969904-45971116:45969901-45971116:-	A3	0.00257165	0.0541169	-0.119507	t(4;14)+DIS3	PHF21A	No	NO	NA	NA		No
ENSG00000135365.16;A5:chr11:45938312-45945840:45938312-45946076:-	A5	0.0210497	0.212576	-0.13805	SF3B1 hotspots	PHF21A	No	NO	NA	NA		No
ENSG00000135390.21;AF:chr12:53672645-53676053:53676082:53672645-53676176:53676728:-	AF	3.53637e-08	6.96731e-06	-0.109263	t(11;14)	ATP5MC2	No	NO	NA	NA		No
ENSG00000135390.21;AF:chr12:53672645-53676053:53676082:53672645-53676176:53676728:-	AF	6.86957e-09	1.6877e-06	-0.162561	t(14;16)	ATP5MC2	No	NO	NA	NA		No
ENSG00000135441.7;AF:chr12:55716038:55716196-55716933:55716292:55716717-55716933:+	AF	2.3469e-05	0.00155534	0.155061	Biallelic TP53	BLOC1S1	No	NO	NA	NA		No
ENSG00000135441.7;AF:chr12:55716038:55716196-55716933:55716292:55716717-55716933:+	AF	0.00504905	0.0856861	0.11084	t(14;16)	BLOC1S1	No	NO	NA	NA		No
ENSG00000135446.17;AF:chr12:57751736-57751913:57752115:57751736-57752175:57752364:-	AF	0.00615898	0.097894	-0.164399	SF3B1 hotspots	CDK4	No	NO	Yes	No		No
ENSG00000135452.10;A5:chr12:57745231-57745745:57745217-57745745:+	A5	0.0389196	0.302472	0.220309	SF3B1 hotspots	TSPAN31	No	NO	NA	NA		No
ENSG00000135452.10;RI:chr12:57746176:57746256-57746589:57746720:+	RI	0.0458746	0.328453	-0.104602	SF3B1 hotspots	TSPAN31	No	NO	NA	NA		No
ENSG00000135469.13;AF:chr12:56266858:56267252-56267794:56267283:56267433-56267794:+	AF	0.0473162	0.333807	-0.174649	SF3B1	COQ10A	No	NO	NA	NA		No
ENSG00000135473.15;AF:chr12:56333208-56333487:56333693:56333208-56333862:56334006:-	AF	0.00252262	0.053402	-0.156952	Biallelic DIS3	PAN2	No	NO	NA	NA		No
ENSG00000135473.15;AF:chr12:56333208-56333487:56333693:56333208-56333862:56334006:-	AF	0.00649538	0.101437	-0.173731	t(14;16)	PAN2	No	NO	NA	NA		No
ENSG00000135473.15;AF:chr12:56333208-56333487:56333693:56333208-56333862:56334006:-	AF	0.00017479	0.00747824	-0.120244	t(4;14)	PAN2	No	NO	NA	NA		No
ENSG00000135486.18;AF:chr12:54280193:54280822-54281386:54281186:54281295-54281386:+	AF	0.0301294	0.261109	0.175031	SF3B1 hotspots	HNRNPA1	No	NO	NA	NA		No
ENSG00000135486.18;AF:chr12:54280763:54280822-54281386:54281006:54281094-54281386:+	AF	0.0236904	0.227688	0.2118	SF3B1 hotspots	HNRNPA1	No	NO	NA	NA		No
ENSG00000135506.16;A5:chr12:57696373-57715760:57695981-57715760:+	A5	0.00135608	0.0343413	-0.165071	Biallelic DIS3	OS9	No	NO	NA	NA		No
ENSG00000135506.16;A5:chr12:57696373-57715760:57695981-57715760:+	A5	0.00500645	0.0851733	-0.160286	t(14;16)	OS9	No	NO	NA	NA		No
ENSG00000135506.16;A5:chr12:57696373-57715760:57695981-57715760:+	A5	0.00694905	0.106056	-0.100077	t(4;14)	OS9	No	NO	NA	NA		No
ENSG00000135506.16;SE:chr12:57719182-57720099:57720263-57720406:+	SE	1.54442e-07	2.46949e-05	-0.127004	t(14;16)	OS9	No	NO	NA	NA		No
ENSG00000135535.17;SE:chr6:109368325-109368922:109369017-109370411:-	SE	0.00860868	0.121858	-0.345713	SF3B1 hotspots	CD164	No	NO	NA	NA		No
ENSG00000135547.9;AF:chr6:125747664:125747726-125751801:125749632:125749859-125751801:+	AF	0.0367996	0.292996	-0.154473	t(14;16)	HEY2	No	NO	NA	NA		No
ENSG00000135655.16;SE:chr12:62393202-62396295:62396398-62401187:+	SE	0.012015	0.15083	0.113187	Biallelic TP53	USP15	No	NO	NA	NA		No
ENSG00000135677.11;AF:chr12:64747918-64752698:64752871:64747918-64759085:64759431:-	AF	0.00061867	0.0193878	-0.123302	t(11;14)	GNS	No	NO	NA	NA		No
ENSG00000135722.9;AF:chr16:67159961:67160056-67161735:67161120:67161241-67161735:+	AF	0.0268455	0.244189	0.432787	SF3B1 hotspots	FBXL8	No	NO	NA	NA		No
ENSG00000135722.9;RI:chr16:67162848:67163852-67164019:67164174:+	RI	1.12187e-08	2.58807e-06	-0.141199	t(14;16)	FBXL8	No	NO	NA	NA		No
ENSG00000135778.12;AL:chr1:232970118-232976342:232977528:232970118-232978163:232983882:+	AL	6.26711e-06	0.000538898	-0.143503	t(14;16)	NTPCR	No	NO	NA	NA		No
ENSG00000135838.13;SE:chr1:182818859-182822115:182822199-182825781:+	SE	0.00240769	0.0516802	-0.139342	t(14;16)	NPL	No	NO	NA	NA		No
ENSG00000135905.19;AF:chr2:224931668-224946847:224947065:224931668-225042252:225042442:-	AF	6.72863e-12	3.74813e-09	0.301551	t(4;14)	DOCK10	Yes	NO	NA	NA		No
ENSG00000135912.11;A5:chr2:218747738-218748105:218747725-218748105:+	A5	0.0200377	0.206421	-0.108203	SF3B1 hotspots	TTLL4	No	NO	NA	NA		No
ENSG00000135916.16;AF:chr2:230864980:230865145-230873417:230865248:230865386-230873417:+	AF	1.8627e-05	0.00129358	0.121402	t(4;14)+DIS3	ITM2C	No	NO	NA	NA		No
ENSG00000135916.16;AF:chr2:230864980:230865145-230873417:230873231:230873338-230873417:+	AF	0.00511293	0.0864165	-0.121247	Biallelic DIS3	ITM2C	No	NO	NA	NA		No
ENSG00000135916.16;AF:chr2:230864980:230865145-230873417:230873231:230873338-230873417:+	AF	0.0075777	0.112133	0.143809	Biallelic TP53	ITM2C	No	NO	NA	NA		No
ENSG00000135916.16;AF:chr2:230864980:230865145-230873417:230873231:230873338-230873417:+	AF	6.92281e-07	8.77194e-05	0.103721	HyperDiploid	ITM2C	No	NO	NA	NA		No
ENSG00000135916.16;AF:chr2:230864980:230865145-230873417:230873231:230873338-230873417:+	AF	1.9006e-08	4.07972e-06	-0.161562	t(4;14)	ITM2C	No	NO	NA	NA		No
ENSG00000135930.14;AL:chr2:232556530-232557529:232557648:232556530-232557884:232558824:+	AL	0.0328697	0.274809	-0.156409	SF3B1 hotspots	EIF4E2	No	NO	NA	NA		No
ENSG00000135930.14;SE:chr2:232567214-232574263:232574341-232580904:+	SE	2.21593e-25	8.82245e-22	0.102041	HyperDiploid	EIF4E2	No	NO	NA	NA		No
ENSG00000135930.14;SE:chr2:232567214-232574263:232574341-232580904:+	SE	2.05264e-18	3.80829e-15	-0.137032	t(11;14)	EIF4E2	No	NO	NA	NA		No
ENSG00000135951.16;SE:chr2:99148348-99154291:99154427-99154693:-	SE	0.0286069	0.253444	0.262256	SF3B1	TSGA10	No	NO	NA	NA		No
ENSG00000135953.11;A3:chr2:102732426-102736646:102732409-102736646:-	A3	0.00164808	0.03952	-0.178793	SF3B1 hotspots	MFSD9	No	NO	NA	NA		No
ENSG00000136021.19;A5:chr12:100267792-100282943:100267396-100282943:+	A5	0.025879	0.239081	-0.109249	t(14;16)	SCYL2	No	NO	NA	NA		No
ENSG00000136021.19;SE:chr12:100315734-100317681:100317692-100317803:+	SE	6.67586e-08	1.20605e-05	0.122709	t(11;14)	SCYL2	No	NO	NA	NA		No
ENSG00000136051.15;A3:chr12:105120597-105121089:105120597-105121101:+	A3	0.000540343	0.0175258	-0.263841	SF3B1 hotspots	WASHC4	No	NO	NA	NA		No
ENSG00000136068.15;SE:chr3:58138529-58141858:58141929-58142650:+	SE	0.00999121	0.134158	0.127026	Biallelic TENT5C	FLNB	No	NO	NA	NA		No
ENSG00000136104.21;A5:chr13:50913131-50927407:50910558-50927407:+	A5	9.78441e-06	0.000772383	-0.301046	Biallelic DIS3	RNASEH2B	Yes	NO	NA	NA		No
ENSG00000136104.21;AF:chr13:50909747:50910140-50927407:50910274:50913131-50927407:+	AF	3.68739e-06	0.000350544	0.17164	Biallelic DIS3	RNASEH2B	No	NO	NA	NA		No
ENSG00000136104.21;AF:chr13:50909747:50910140-50927407:50910274:50913131-50927407:+	AF	1.71902e-09	5.04021e-07	0.12169	DIS3	RNASEH2B	No	NO	NA	NA		No
ENSG00000136104.21;AF:chr13:50909747:50910140-50927407:50910274:50913131-50927407:+	AF	0.0226273	0.221884	0.124116	t(4;14)+DIS3	RNASEH2B	No	NO	NA	NA		No
ENSG00000136104.21;AF:chr13:50909780:50910140-50927407:50910274:50913131-50927407:+	AF	2.86416e-06	0.000285117	0.167516	Biallelic DIS3	RNASEH2B	No	NO	NA	NA		No
ENSG00000136104.21;AF:chr13:50909780:50910140-50927407:50910274:50913131-50927407:+	AF	3.05605e-12	1.86093e-09	0.111787	DIS3	RNASEH2B	No	NO	NA	NA		No
ENSG00000136104.21;AF:chr13:50909813:50910140-50927407:50910274:50913131-50927407:+	AF	5.6079e-08	1.0401e-05	0.20305	Biallelic DIS3	RNASEH2B	No	NO	NA	NA		No
ENSG00000136104.21;AF:chr13:50909813:50910140-50927407:50910274:50913131-50927407:+	AF	1.42633e-06	0.000160745	0.12096	DIS3	RNASEH2B	No	NO	NA	NA		No
ENSG00000136104.21;AF:chr13:50909813:50910140-50927407:50910274:50913131-50927407:+	AF	0.0355124	0.287354	0.129989	t(4;14)+DIS3	RNASEH2B	No	NO	NA	NA		No
ENSG00000136104.21;AF:chr13:50910004:50910140-50927407:50910274:50913131-50927407:+	AF	0.00477757	0.0825787	0.148963	t(4;14)	RNASEH2B	No	NO	NA	NA		No
ENSG00000136104.21;AF:chr13:50910007:50910140-50927407:50910274:50913131-50927407:+	AF	5.8391e-05	0.00318274	0.189172	Biallelic DIS3	RNASEH2B	No	NO	NA	NA		No
ENSG00000136104.21;AF:chr13:50910007:50910140-50927407:50910274:50913131-50927407:+	AF	0.00204672	0.046118	0.207662	t(14;16)	RNASEH2B	No	NO	NA	NA		No
ENSG00000136104.21;AF:chr13:50910051:50910140-50927407:50910274:50913131-50927407:+	AF	0.0038054	0.0708746	0.112183	Biallelic DIS3	RNASEH2B	No	NO	NA	NA		No
ENSG00000136104.21;AF:chr13:50910126:50910140-50927407:50910274:50913131-50927407:+	AF	4.16457e-08	8.02913e-06	0.342689	Biallelic DIS3	RNASEH2B	Yes	NO	NA	NA		No
ENSG00000136104.21;AF:chr13:50910126:50910140-50927407:50910274:50913131-50927407:+	AF	0.00887446	0.124322	0.217719	t(14;16)	RNASEH2B	No	NO	NA	NA		No
ENSG00000136104.21;AF:chr13:50910126:50910140-50927407:50910274:50913131-50927407:+	AF	3.68443e-05	0.00222736	0.190996	t(4;14)	RNASEH2B	No	NO	NA	NA		No
ENSG00000136104.21;AL:chr13:50949505-50950026:50950237:50949505-50953905:50956503:+	AL	0.0407854	0.3103	-0.177892	SF3B1	RNASEH2B	No	NO	NA	NA		No
ENSG00000136104.21;AL:chr13:50949505-50950026:50950237:50949505-50969932:50970357:+	AL	0.0357702	0.288529	-0.113108	t(4;14)+DIS3	RNASEH2B	No	NO	NA	NA		No
ENSG00000136147.18;A5:chr13:49496482-49497056:49496448-49497056:+	A5	1.99571e-09	5.73825e-07	-0.114247	t(11;14)	PHF11	No	NO	NA	NA		No
ENSG00000136156.15;AF:chr13:48232612:48232698-48253808:48233203:48233477-48253808:+	AF	0.000768317	0.0227016	0.141155	1q_amplification	ITM2B	No	NO	NA	NA		No
ENSG00000136156.15;AF:chr13:48232612:48232698-48253808:48233203:48233477-48253808:+	AF	0.00227062	0.049644	-0.122577	Biallelic TENT5C	ITM2B	No	NO	NA	NA		No
ENSG00000136161.12;SE:chr13:48502914-48510629:48510771-48511770:-	SE	0.0175964	0.190652	0.191015	SF3B1 hotspots	RCBTB2	No	NO	NA	NA		No
ENSG00000136240.10;AL:chr7:6445953:6446104-6483967:6474080:6474284-6483967:-	AL	0.0422457	0.316035	0.142564	SF3B1	KDELR2	No	NO	NA	NA		No
ENSG00000136280.17;A3:chr7:45064646-45069826:45064646-45072726:+	A3	0.000431486	0.0148264	-0.10158	1q_amplification	CCM2	No	NO	NA	NA		No
ENSG00000136280.17;AF:chr7:45000300:45000363-45038253:45027026:45027797-45038253:+	AF	0.00456997	0.0801581	-0.332137	SF3B1	CCM2	No	NO	NA	NA		No
ENSG00000136381.13;AF:chr15:78438284:78438356-78439795:78438422:78438856-78439795:+	AF	0.000264529	0.0102521	0.123051	Biallelic DIS3	IREB2	No	NO	NA	NA		No
ENSG00000136450.13;AL:chr17:58003493:58003718-58004923:58003802:58004001-58004923:-	AL	0.0030219	0.0605317	0.168159	Biallelic TP53	SRSF1	No	NO	NA	NA		No
ENSG00000136450.13;AL:chr17:58003493:58003718-58004923:58003802:58004001-58004923:-	AL	0.00358328	0.0679918	0.139	t(14;16)	SRSF1	No	NO	NA	NA		No
ENSG00000136478.8;AF:chr17:64214242-64230609:64230756:64214242-64263168:64263260:-	AF	0.00283474	0.0578481	-0.112202	Biallelic TENT5C	TEX2	No	NO	NA	NA		No
ENSG00000136490.9;AF:chr17:63699348-63699803:63699861:63699348-63700032:63700125:-	AF	0.0489647	0.340167	-0.105536	Biallelic TENT5C	LIMD2	No	NO	NA	NA		No
ENSG00000136490.9;AF:chr17:63699348-63700032:63700125:63699348-63700984:63701172:-	AF	8.23894e-07	0.000101491	-0.111208	t(11;14)	LIMD2	No	NO	NA	NA		No
ENSG00000136527.18;AF:chr3:185925626-185926601:185929073:185925626-185937825:185938103:-	AF	0.0114937	0.146726	-0.164728	SF3B1 hotspots	TRA2B	No	NO	NA	NA		No
ENSG00000136560.14;AF:chr2:161136908:161137063-161179614:161160428:161160486-161179614:+	AF	1.29525e-10	5.1879e-08	0.211573	t(4;14)	TANK	No	NO	NA	NA		No
ENSG00000136560.14;AF:chr2:161136966:161137063-161179614:161160726:161160822-161179614:+	AF	0.000381291	0.0135204	-0.117056	t(11;14)	TANK	No	NO	NA	NA		No
ENSG00000136603.14;AF:chr3:170357678:170357856-170359699:170358509:170358645-170359699:+	AF	0.000289472	0.010978	-0.140652	Biallelic DIS3	SKIL	No	NO	NA	NA		No
ENSG00000136603.14;AF:chr3:170357734:170357763-170359699:170358509:170358645-170359699:+	AF	0.00438295	0.0779677	-0.102808	1q_gain	SKIL	No	NO	NA	NA		No
ENSG00000136699.19;SE:chr2:130157396-130161186:130161272-130164374:-	SE	0.0024253	0.0519309	0.110633	Biallelic TENT5C	SMPD4	No	NO	NA	NA		No
ENSG00000136715.19;AF:chr2:128026298-128027092:128027293:128026298-128027940:128028120:-	AF	0.0383165	0.299845	0.166384	SF3B1	SAP130	No	NO	NA	NA		No
ENSG00000136731.13;A5:chr2:128091596-128097429:128091415-128097429:+	A5	1.33596e-05	0.00099185	-0.110264	1q_amplification	UGGT1	No	NO	NA	NA		No
ENSG00000136732.16;AL:chr2:126656312-126657607:126658767:126656312-126678301:126678887:+	AL	0.0156363	0.177298	-0.124732	t(4;14)+DIS3	GYPC	No	NO	NA	NA		No
ENSG00000136754.17;A3:chr10:26759238-26765218:26759235-26765218:-	A3	1.93322e-21	5.32667e-18	-0.120002	t(11;14)	ABI1	No	NO	No	No		No
[truncated: 2,424 more rows]

## Sheet: S3
Table 3. AS types of events identified in 18 comparisons
	Direction	AF	SE	AL	A5	A3	RI	MX	Total	Grand Total
t(14;16)	dPSI>0.1	106	70	50	30	19	14	7	296	587
		0.358	0.236	0.169	0.101	0.064	0.047	0.023
	dPSI<-0.1	113	58	37	29	25	19	10	291
		0.388	0.2	0.127	0.107	0.086	0.065	0.034
t(11;14)	dPSI>0.1	64	24	35	13	2	6	5	149	366
		0.429	0.161	0.235	0.082	0.013	0.038	0.031
	dPSI<-0.1	76	69	21	22	12	14	3	217
		0.35	0.318	0.097	0.101	0.055	0.064	0.014
t(4;14)	dPSI>0.1	66	23	25	10	11	1	4	140	256
		0.471	0.164	0.178	0.071	0.078	0.007	0.028
	dPSI<-0.1	48	25	16	9	9	8	1	116
		0.414	0.216	0.138	0.077	0.077	0.069	0.009
t(4;14)+DIS3	dPSI>0.1	113 (43.4%)	49 (18.8%)	32 (12.3%)	24 (9.2%)	26 (10.0%)	12 (4.6%)	4 (1.5%)	260	501
	dPSI<-0.1	92 (41.6%)	53 (24.0%)	29 (13.1%)	19 (8.6%)	18 (8.1%)	6 (2.7%)	4 (1.8%)	221
DIS3	dPSI>0.1	37 (56.9%)	9 (13.8%)	13 (20.0%)	1 (1.5%)	2 (3.1%)	3 (4.6%)	0 (0%)	65	114
	dPSI<-0.1	21 (42.9%)	9 (18.4%)	9 (18.4%)	7 (14.3%)	2 (4.1%)	1 (2.0%)	0 (0%)	49
Bi-DIS3	dPSI>0.1	111 (50.7%)	31 (14.2%)	36 (16.4%)	11 (50.2%)	14 (63.9%)	10 (45.7%)	6 (2.7%)	219	404
	dPSI<-0.1	73 (39.5%)	35 (18.9%)	30 (16.2%)	22 (11.9%)	14 (7.6%)	8 (4.3%)	3 (1.6%)	185
TENT5C	dPSI>0.1	9 (47.4%)	2 (10.5%)	5 (26.3%)	1 (5.3%)	1 (5.3%)	1 (5.3%)	0 (0%)	19	35
	dPSI<-0.1	11 (31.4%)	1 (2.9%)	3 (8.6%)	0 (0%)	1 (2.9%)	0 (0%)	0 (0%)	16
Bi-TENT5C	dPSI>0.1	32 (38%)	23 (27%)	14 (17%)	8 (10%)	6 (7%)	3 (4%)	1 (1%)	84	167
	dPSI<-0.1	44 (53%)	10 (12%)	12 (14%)	7 (8%)	4 (5%)	4 (5%)	3 (4%)	83
TP53	dPSI>0.1	7(29.2%)	5 (20.8%)	7 (29.2%)	1 (4.2%)	2 (8.3%)	2 (8.3%)	0 (0%)	24	56
	dPSI<-0.1	15 (46.9%)	6 (18.8%)	8 (25.0%)	1 (3.1%)	0 (0%)	2 (6.2%)	0 (0%)	32
Bi-TP53	dPSI>0.1	11 (20%)	14 (25%)	12 (21%)	10 (18%)	5 (9%)	4 (7%)	1 (2%)	57	100
	dPSI<-0.1	19 (44%)	11 (26%)	5 (12%)	3 (7%)	3 (7%)	1 (2%)	1 (2%)	43
SF3B1	dPSI>0.1	71 (30%)	67 (29%)	22 (10%)	21 (9%)	24 (10%)	18 (8%)	8 (3%)	231	477
	dPSI<-0.1	96 (39%)	77 (31%)	25 (10%)	16 (7%)	18 (7%)	7 (3%)	7 (3%)	246
SF3B1 Hotspot	dPSI>0.1	122 (36%)	77 (23%)	35 (10%)	34 (10%)	45 (13%)	13 (4%)	14 (4%)	340	862
	dPSI<-0.1	165 (32%)	107 (20%)	60 (11%)	54 (10%)	75 (14%)	50 (10%)	11 (2%)	522
KRAS	dPSI>0.1	1 (100%)	0 (0%)	0 (0%)	0 (0%)	0 (0%)	0 (0%)	0 (0%)	1	2
	dPSI<-0.1	0 (0%)	0 (0%)	1 (100%)	0 (0%)	0 (0%)	0 (0%)	0 (0%)	1
NRAS	dPSI>0.1	2 (28.6%)	1 (14.3%)	3 (42.9%)	1 (14.3%)	0 (0%)	0 (0%)	0 (0%)	7	15
BRAF	dPSI<-0.1	7 (87.5%)	0 (0%)	0 (0%)	0 (0%)	1 (12.5%)	0 (0%)	0 (0%)	8
1q gain	dPSI>0.1	11 (78.6%)	0 (0%)	0 (0%)	1 (7.1%)	1 (7.1%)	1 (7.1%)	0 (0%)	14	37
	dPSI<-0.1	8 (34.8%)	6 (26.0%)	4 (17.4%)	1 (4.3%)	1 (4.3%)	1 (4.3%)	2 (8.6%)	23
1q amplification	dPSI>0.1	69 (40.1%)	37 (21.5%)	28 (16.3%)	18 (10.5%)	8 (4.7%)	6 (3.5%)	6 (3.5%)	172	340
	dPSI<-0.1	66 (39.3%)	42 (25.0%)	28 (16.7%)	12 (7.1%)	8 (4.8%)	9 (5.4%)	3 (1.8%)	168
BRAF	dPSI>0.1	6 (42.9%)	1 (7.1%)	5 (35.7%)	0 (0%)	2 (14.3%)	0 (0%)	0 (0%)	14	23
	dPSI<-0.1	3 (33.3%)	2 (22.2%)	1 (11.1%)	1 (11.1%)	0 (0%)	1 (11.1%)	1 (11.1%)	9
Hyperdiploid	dPSI>0.1	11 (22.4%)	17 (34.7%)	10 (20.4%)	4 (8.2%)	4 (8.2%)	2 (4.1%)	1 (2.0%)	49	96
	dPSI<-0.1	27 (57.4%)	7 (14.9%)	9 (19.1%)	1 (2.1%)	1 (2.1%)	1 (2.1%)	1 (2.1%)	47

## Sheet: S4
Table 4. Number of differentially spliced genes among comparisons
Number of spliced genes	AF	SE	AL	A5	A3	RI	MX	Man Whitney U test P-value
1q amp vs 1q WT	112	73	46	30	16	14	8	p=0.001
1q gain vs 1q WT	6	4	2	2	2	2	2
Bi-allelic DIS3 vs WT	145	62	56	32	26	17	9	p=0.001
DIS3 mutation vs WT	48	17	21	8	4	3	0
Bi-allelic TP53 vs WT	28	24	15	13	8	5	2	p=0.08
TP53 mutation vs WT	20	11	12	2	2	4	0
Bi-allelic TENT5C vs WT	68	31	24	15	10	7	4	p=0.01
TENT5C mutation vs WT	18	3	8	1	2	1	0
bi-allelic DIS3+t(4;14) vs two_WT	260	179	78	64	62	48	23	p=0.02
bi-allelic DIS3-t(4;14) vs two_WT	60	21	22	8	5	6	0

## Sheet: S5
Table 5. Events that are significantly associated with prognosis
Descriptions: samples within each comparison are divided into two groups based on the mean PSI, namely <mean and >mean group. If dPSI>0, then 'treat' group is the <mean group, else, 'treat' group is the >mean group.
Column name Descriptions: Uni_Context_HR: hazard ratio of <treat vs control> in uni-variate analysis; Multi_Context_HR: hazard ratio of <treat vs control> in multi-variate analysis;
Column name Descriptions: Uni_MMRF_HR: hazard ratio of <treat vs all_other_NDMM_MMRF_samples> in uni-variate analysis; Multi_Context_HR: hazard ratio of <treat vs all_other_NDMM_MMRF_samples> in multi-variate analysis;
event	dpsi	Uni_MMRF_HR	Uni_MMRF_Pval	Multi_MMRF_HR	Multi_MMRF_Pval	Uni_Context_HR	Uni_Context_Pval	Multi_Context_HR	Multi_Context_Pval	Survival_type	Group
ENSG00000115286.20;SE:chr19:1383942-1386518:1386639-1387811:+	-0.114011	1.17256	0.262437	1.20199	0.431619	8.72802	0.00938781	28.11	0.00249753	OS	1q amplification
ENSG00000156976.17;SE:chr3:186787882-186788310:186788416-186789125:+	-0.121522	1.12014	0.426433	1.05882	0.798743	3.01049	0.0803797	4.99077	0.020437	OS	1q amplification	OS
ENSG00000138326.21;SE:chr10:78037304-78040204:78040225-78040615:+	0.129705	1.13219	0.39088	1.12805	0.592532	3.63724	0.0393455	4.41658	0.0391221	OS	1q amplification	PFS
ENSG00000231074.9;A5:chr6:30296237-30326009:30296237-30326151:-	0.10929	1.11921	0.429342	1.12447	0.601725	2.86912	0.093029	4.33643	0.0479479	OS	1q amplification
ENSG00000204628.12;AF:chr5:181242345-181242554:181243370:181242345-181243680:181243916:-	-0.257362	1.11864	0.223006	1.13165	0.431176	1.81705	0.117044	3.91824	0.0135376	PFS	1q amplification
ENSG00000214367.8;A3:chr4:2232160-2236228:2229243-2236228:-	0.120076	1.11235	0.237501	1.15483	0.364135	1.47542	0.304309	3.88702	0.0102454	PFS	1q amplification
ENSG00000126456.16;AF:chr19:49663258-49663343:49663869:49663258-49665631:49665731:-	0.137339	1.11187	0.467938	1.1657	0.503217	2.87475	0.0720273	3.80643	0.0322523	OS	1q amplification
ENSG00000173559.14;SE:chr2:191682017-191682492:191682595-191683729:+	0.102778	1.10855	0.47862	1.2422	0.348908	2.69685	0.0924624	3.80361	0.0416017	OS	1q amplification
ENSG00000132274.16;AL:chr11:5708603-5709053:5710863:5708603-5714687:5715043:+	0.182672	1.15878	0.323992	1.21367	0.405008	6.3336	0.00327434	3.52301	0.0778437	OS	1q amplification
ENSG00000115286.20;SE:chr19:1383942-1386518:1386639-1387811:+	-0.114011	1.13702	0.160981	1.13917	0.411426	2.63652	0.0187278	3.261	0.0343848	PFS	1q amplification
ENSG00000173153.16;AF:chr11:64305497:64305736-64307168:64306446:64306846-64307168:+	0.11225	1.13014	0.177873	1.17414	0.306146	2.22666	0.0443937	3.23881	0.0255791	PFS	1q amplification
ENSG00000144815.16;AF:chr3:101779211:101779324-101782110:101779495:101779934-101782110:+	0.130222	1.10963	0.246655	1.07027	0.657128	1.38216	0.392831	3.22083	0.0417729	PFS	1q amplification
ENSG00000175110.11;AF:chr3:139344027:139344198-139346878:139344565:139344718-139346878:+	0.13016	1.14752	0.334586	1.18753	0.453975	4.64146	0.0280815	3.16558	0.155047	OS	1q amplification
ENSG00000255284.2;SE:chr11:777695-778113:778218-783530:+	-0.102532	1.1374	0.165473	1.21407	0.227123	2.49035	0.0176162	3.00285	0.0239226	PFS	1q amplification
ENSG00000076554.15;AF:chr8:80064593-80171021:80171200:80064593-80171425:80171573:-	0.135217	1.12671	0.212019	1.16286	0.339129	2.44162	0.0202181	2.87169	0.0592748	PFS	1q amplification
ENSG00000272888.7;AF:chr15:92819540:92819998-92885515:92882707:92883186-92885515:+	-0.114175	1.14383	0.121315	1.13852	0.399514	2.59466	0.0375008	2.7961	0.0443169	PFS	1q amplification
ENSG00000100209.11;AF:chr22:28742039:28742331-28743882:28742679:28742728-28743882:+	0.143017	1.13659	0.167567	1.18289	0.288757	2.56724	0.0166369	2.44328	0.0551755	PFS	1q amplification
ENSG00000132274.16;AL:chr11:5708603-5709053:5709447:5708603-5714687:5715043:+	0.233641	1.12587	0.201648	1.1191	0.464749	2.17539	0.044111	2.38201	0.0893553	PFS	1q amplification
ENSG00000132274.16;AL:chr11:5708603-5709053:5709447:5708603-5714687:5715043:+	0.233641	1.12211	0.436253	1.17045	0.489339	3.93684	0.0311622	2.06285	0.327196	OS	1q amplification
ENSG00000076554.15;AF:chr8:80064593-80171021:80171200:80064593-80171425:80171573:-	0.135217	1.11001	0.490131	1.13327	0.584984	3.34724	0.0345562	1.88407	0.34007	OS	1q amplification
ENSG00000050426.16;AF:chr12:51048338:51048478-51056350:51055699:51056245-51056350:+	0.218523	0.975289	0.862758	0.805788	0.318254	0.284196	0.0448757	0.523301	0.35958	OS	1q amplification
ENSG00000265681.7;A3:chr18:49491833-49492275:49491584-49492275:-	0.138857	0.999441	0.996795	0.867367	0.510302	0.300732	0.046765	0.511821	0.401666	OS	1q amplification
ENSG00000265681.7;AF:chr18:49491833-49492275:49492305:49491833-49492458:49492479:-	0.1711	0.999441	0.996795	0.867367	0.510302	0.300732	0.046765	0.511821	0.401666	OS	1q amplification
ENSG00000104231.11;AF:chr8:81718224-81721249:81721295:81718224-81732199:81732387:-	-0.172931	1.06075	0.496816	0.937591	0.664722	0.439833	0.0338965	0.473002	0.0718884	PFS	1q amplification
ENSG00000117616.18;AF:chr1:25247029-25247309:25247457:25247029-25267740:25267915:-	0.114665	1.04157	0.652534	0.979854	0.894646	0.44648	0.0440049	0.454314	0.118925	PFS	1q amplification
ENSG00000140350.15;AF:chr15:68787919-68817550:68817599:68787919-68820698:68820895:-	-0.118742	1.05546	0.541662	0.950212	0.733126	0.43929	0.0396365	0.448713	0.10497	PFS	1q amplification
ENSG00000013561.18;AF:chr5:141969136:141969167-141970704:141969269:141969617-141970704:+	0.116279	1.07226	0.41111	0.952013	0.743274	0.440946	0.0383178	0.400903	0.0443883	PFS	1q amplification
ENSG00000104290.11;SE:chr8:28494343-28499933:28499978-28502670:+	-0.141862	1.05642	0.530133	0.921866	0.587585	0.476769	0.049332	0.398938	0.0328432	PFS	1q amplification
ENSG00000122068.13;AF:chr3:197737179:197737268-197756426:197750390:197750822-197756426:+	-0.111953	1.0557	0.54022	0.960794	0.790106	0.497516	0.0673224	0.39507	0.0471383	PFS	1q amplification
ENSG00000135241.17;SE:chr7:108515574-108518190:108518301-108521476:-	-0.113629	1.06749	0.455514	0.920031	0.574453	0.566506	0.129269	0.37814	0.027287	PFS	1q amplification
ENSG00000168010.11;RI:chr11:72822478:72822543-72822848:72824842:+	0.130202	0.975646	0.864509	0.836374	0.408171	0.276361	0.0399682	0.376558	0.132131	OS	1q amplification
ENSG00000171634.18;AL:chr17:67975958-67981436:67981762:67975958-67982252:67984317:+	-0.163005	1.06987	0.453713	0.9385	0.668589	0.756755	0.460461	0.376269	0.0343822	PFS	1q amplification
ENSG00000198231.13;SE:chr17:63798099-63799480:63799523-63800468:+	0.108235	1.06727	0.451258	0.92944	0.623062	0.474161	0.0549272	0.371585	0.0276714	PFS	1q amplification
ENSG00000174227.16;SE:chr4:516185-521056:521249-521660:+	-0.122691	1.07061	0.426059	0.989709	0.945453	0.477457	0.0621232	0.362554	0.0470458	PFS	1q amplification
ENSG00000142541.17;RI:chr19:49489850:49489912-49490232:49490297:+	-0.113766	0.956573	0.761214	0.844068	0.44175	0.202081	0.0225328	0.349969	0.226787	OS	1q amplification
ENSG00000145014.17;SE:chr3:194588639-194593041:194593073-194604287:-	-0.125548	1.08081	0.353475	0.959614	0.785557	0.44136	0.0476754	0.331879	0.03662	PFS	1q amplification
ENSG00000162843.17;SE:chr1:241780062-241783272:241783381-241787849:+	-0.174009	0.973947	0.854991	0.853333	0.465095	0.250916	0.027442	0.330253	0.13752	OS	1q amplification
ENSG00000162843.17;SE:chr1:241780062-241783272:241783381-241787849:+	-0.174009	1.05053	0.575062	0.942172	0.689165	0.407097	0.0188986	0.308905	0.0273774	PFS	1q amplification
ENSG00000187736.13;A5:chr2:219077364-219078074:219077364-219078089:-	-0.102808	0.964995	0.810396	0.811834	0.348191	0.244217	0.0476576	0.276922	0.119337	OS	1q amplification
ENSG00000117616.18;AF:chr1:25247029-25247309:25247457:25247029-25267740:25267915:-	0.114665	0.958142	0.770726	0.904132	0.654764	0.189113	0.0200924	0.248078	0.123439	OS	1q amplification
ENSG00000183283.16;AL:chr12:51241116-51246061:51246717:51241116-51270718:51271362:+	0.117616	0.987445	0.929118	0.818052	0.357459	0.271006	0.0285263	0.242076	0.039583	OS	1q amplification
ENSG00000059377.18;AL:chr7:139787426-139789264:139789622:139787426-139797210:139797484:+	-0.119359	0.997282	0.984953	0.880426	0.561443	0.392544	0.117818	0.218137	0.0396838	OS	1q amplification
ENSG00000149273.15;AL:chr11:75404868-75405614:75406907:75404868-75421727:75422280:+	-0.165468	1.00332	0.981151	0.842384	0.433734	0.330729	0.0571674	0.212378	0.0334715	OS	1q amplification
ENSG00000147996.16;SE:chr9:65692608-65693386:65693473-65698515:+	0.103638	0.990141	0.944565	0.827291	0.385473	0.299569	0.0425839	0.212282	0.0265465	OS	1q amplification
ENSG00000104290.11;SE:chr8:28494343-28499933:28499978-28502670:+	-0.141862	1.01206	0.93272	0.868632	0.520298	0.416207	0.122722	0.199417	0.0224099	OS	1q amplification
ENSG00000122068.13;AF:chr3:197737179:197737268-197756426:197750390:197750822-197756426:+	-0.111953	0.977876	0.877652	0.906172	0.656626	0.313194	0.0648641	0.199146	0.0367257	OS	1q amplification
ENSG00000140350.15;AF:chr15:68787919-68789243:68792248:68787919-68817550:68817599:-	0.19478	1.03727	0.789252	0.905558	0.645803	0.528903	0.267499	0.178515	0.0225055	OS	1q amplification
ENSG00000105223.20;SE:chr19:40348724-40365718:40365930-40366419:+	-0.105225	1.00067	0.996291	0.929241	0.742714	0.418218	0.137649	0.169736	0.0268219	OS	1q amplification
ENSG00000143294.15;AF:chr1:156786875:156787174-156794665:156791376:156791792-156794665:+	-0.107063	0.94331	0.694809	0.791633	0.283751	0.143252	0.0210233	0.140422	0.0604232	OS	1q amplification
ENSG00000124588.21;AF:chr6:2999894:3000085-3006468:3000158:3000367-3006468:+	-0.118866	1.08144	0.350098	0.954816	0.764063	0.432026	0.0442538	0.127798	0.00106015	PFS	1q amplification
ENSG00000143379.12;AF:chr1:150926263:150926348-150927704:150926349:150926463-150927704:+	-0.141487	0.936064	0.652812	0.783779	0.259468	0.103148	0.00704288	0.103967	0.0203415	OS	1q amplification
ENSG00000140350.15;AF:chr15:68787919-68817550:68817599:68787919-68820698:68820895:-	-0.118742	0.955341	0.753604	0.823002	0.368846	0.191505	0.0178512	0.0863124	0.00892811	OS	1q amplification
ENSG00000169926.11;AF:chr15:31326835:31327789-31372010:31339933:31339987-31372010:+	-0.100491	1.20273	0.0559555	1.28275	0.172057	4.36779	0.0330585	4.85867	0.0250982	OS	1q gain
ENSG00000142541.17;A5:chr19:49490090-49490232:49489912-49490232:+	-0.101697	1.23233	0.0526173	1.41592	0.0633876	2.33887	0.0229216	3.03937	0.00449628	OS	1q gain
ENSG00000166965.12;AF:chr15:90954870:90954948-90956612:90955382:90955452-90956612:+	0.105911	1.20864	0.0817307	1.32857	0.128297	1.8667	0.0830806	2.21574	0.033627	OS	1q gain
ENSG00000014641.21;AF:chr2:63588609:63589046-63594488:63589151:63589384-63594488:+	0.100432	1.00626	0.927434	0.940387	0.632648	0.59319	0.0255567	0.697748	0.161557	PFS	1q gain
ENSG00000004961.15;A5:chrX:11111518-11112019:11111423-11112019:+	0.100134	1.02244	0.727103	0.904199	0.429182	0.600712	0.0357901	0.570441	0.0259711	PFS	1q gain
ENSG00000148444.16;A3:chr10:22316556-22317884:22316556-22318105:+	-0.117616	1.00262	0.97106	0.862577	0.251374	0.606823	0.0435175	0.522655	0.0156374	PFS	1q gain
ENSG00000179832.17;AF:chr8:144148036:144148076-144163771:144148645:144148712-144163771:+	-0.109315	0.991406	0.902971	0.857081	0.223742	0.529949	0.00948136	0.496309	0.00608887	PFS	1q gain
ENSG00000148444.16;SE:chr10:22316556-22317857:22317995-22318105:+	-0.123392	0.993647	0.929502	0.842768	0.182915	0.544809	0.0151733	0.474592	0.00595126	PFS	1q gain
ENSG00000241370.6;RI:chr6:30345298:30345398-30345467:30345573:+	0.125815	1.01743	0.90241	1.09605	0.524237	5.67906	0.0516677	23.2993	0.00511647	OS	Biallelic DIS3
ENSG00000110931.19;AL:chr12:121237691:121240542-121244573:121243588:121244129-121244573:-	-0.150926	1.01765	0.897344	1.08962	0.530133	9.76642	0.100497	16.8234	0.0425167	OS	Biallelic DIS3
ENSG00000075413.18;MX:chr14:103492034-103498502:103498528-103502882:103492034-103500156:103500200-103502882:+	0.100882	1.00947	0.945885	1.08622	0.560245	3.85503	0.139427	13.8509	0.0134895	OS	Biallelic DIS3
ENSG00000198625.13;SE:chr1:204532246-204537430:204537497-204538209:+	0.130116	0.991101	0.949193	1.07135	0.633642	2.39615	0.257694	9.66879	0.0204757	OS	Biallelic DIS3
ENSG00000105287.12;A3:chr19:46716535-46716951:46716259-46716951:-	-0.157481	1.00181	0.989471	1.06308	0.65743	3.54127	0.167982	9.53567	0.0371985	OS	Biallelic DIS3
ENSG00000247092.7;A5:chr14:95533061-95534035:95533061-95534514:-	0.110796	1.00483	0.973249	1.08671	0.569255	3.16784	0.134588	8.73873	0.0224729	OS	Biallelic DIS3
ENSG00000213741.11;AL:chr14:49570984:49577853-49585950:49583579:49583675-49585950:-	0.107689	1.00731	0.958096	1.0629	0.658816	4.13381	0.117761	8.08232	0.0351044	OS	Biallelic DIS3
ENSG00000130305.17;A3:chr7:73303529-73303600:73303524-73303600:-	0.109118	1.00464	0.973241	1.0762	0.601811	4.08781	0.120346	7.78791	0.0375051	OS	Biallelic DIS3
ENSG00000035115.22;AF:chr2:253115-263211:263983:253115-263984:264032:-	-0.128529	0.992655	0.961765	1.08191	0.61656	3.7691	0.0756356	7.22704	0.0296222	OS	Biallelic DIS3
ENSG00000137500.9;AF:chr11:83280260-83285127:83285998:83280260-83286100:83286390:-	-0.128799	0.983109	0.905967	1.04775	0.748808	2.1517	0.291953	6.82611	0.0346599	OS	Biallelic DIS3
ENSG00000143321.19;AF:chr1:156745373-156751343:156751496:156745373-156752229:156752448:-	0.156908	1.02342	0.79674	1.06152	0.496875	2.4441	0.0318642	4.92988	0.0046731	PFS	Biallelic DIS3
ENSG00000035115.22;AF:chr2:253115-263211:263983:253115-263984:264032:-	-0.128529	0.978717	0.82071	1.03389	0.721531	1.8653	0.221694	4.5497	0.0274694	PFS	Biallelic DIS3
ENSG00000159352.16;AF:chr1:151254763:151254808-151262161:151259063:151259221-151262161:+	0.116906	1.02134	0.810944	1.03663	0.670003	1.96623	0.0954974	4.46893	0.0454907	PFS	Biallelic DIS3
ENSG00000204628.12;AF:chr5:181242345-181242554:181243370:181242345-181247124:181247576:-	0.194069	1.02597	0.857357	1.09317	0.529191	6.09975	0.0431269	4.1851	0.155979	OS	Biallelic DIS3
ENSG00000110315.7;AF:chr11:10534205-10540753:10540906:10534205-10541122:10541190:-	-0.212645	1.03826	0.669593	1.0756	0.392941	3.22365	0.00747866	3.65988	0.016277	PFS	Biallelic DIS3
ENSG00000241370.6;RI:chr6:30345298:30345398-30345467:30345573:+	0.125815	1.02318	0.795746	1.05811	0.513952	1.98364	0.0798002	3.39739	0.0165212	PFS	Biallelic DIS3
ENSG00000089006.16;A3:chr20:17954231-17955365:17954223-17955365:-	0.116745	1.02084	0.815254	1.06301	0.478684	1.88216	0.122507	3.37789	0.0297312	PFS	Biallelic DIS3
ENSG00000164405.11;A5:chr5:132867035-132867488:132866687-132867488:+	0.111726	1.02297	0.797458	1.0556	0.526165	1.95431	0.0893333	3.3462	0.0457427	PFS	Biallelic DIS3
ENSG00000164022.17;SE:chr4:106316594-106320866:106321451-106324985:+	-0.107634	1.03746	0.671456	1.05017	0.555089	2.33724	0.041883	2.98988	0.093121	PFS	Biallelic DIS3
ENSG00000204628.12;AF:chr5:181242345-181243692:181243889:181242345-181247124:181247576:-	0.230678	1.00824	0.928797	1.05285	0.563332	2.38845	0.0446927	2.94345	0.0555844	PFS	Biallelic DIS3
ENSG00000244625.7;AF:chr22:26672805:26672987-26717253:26693693:26693836-26717253:+	0.12775	1.03064	0.732437	1.05097	0.555794	2.39503	0.0310937	2.88046	0.0632915	PFS	Biallelic DIS3
ENSG00000269893.8;A5:chr4:118279137-118279389:118278792-118279389:+	0.11675	1.04709	0.590676	1.06645	0.43253	2.73796	0.021555	2.82831	0.0491125	PFS	Biallelic DIS3
ENSG00000185619.18;A3:chr4:733789-733884:733789-734931:+	0.118793	1.04292	0.621367	1.071	0.405602	2.46231	0.0392321	2.44384	0.0941666	PFS	Biallelic DIS3
ENSG00000204628.12;AF:chr5:181242345-181242554:181243370:181242345-181247124:181247576:-	0.194069	1.04489	0.621236	1.07358	0.402319	3.2297	0.0039681	2.39344	0.139163	PFS	Biallelic DIS3
ENSG00000168803.16;SE:chr15:43330859-43331900:43332000-43333311:+	-0.104177	1.0399	0.648651	1.06708	0.435952	2.38844	0.0410949	2.36936	0.113246	PFS	Biallelic DIS3
ENSG00000158156.9;AF:chr1:27959588:27959740-27963497:27959933:27960362-27963497:+	-0.130126	0.987323	0.88236	1.02313	0.78465	0.598879	0.198239	0.349802	0.0315857	PFS	Biallelic DIS3
ENSG00000133943.20;A5:chr14:91114528-91157639:91114283-91157639:+	-0.127209	0.975476	0.775411	1.00194	0.981401	0.521138	0.101969	0.342182	0.0422495	PFS	Biallelic DIS3
ENSG00000100983.12;AF:chr20:34951860-34954716:34955643:34951860-34955727:34955783:-	-0.104997	0.985345	0.865507	1.02294	0.789142	0.670709	0.315571	0.304803	0.0184307	PFS	Biallelic DIS3
ENSG00000136603.14;AF:chr3:170357678:170357856-170359699:170358509:170358645-170359699:+	-0.140652	0.992499	0.929969	1.01663	0.840155	0.633353	0.243459	0.303422	0.0258368	PFS	Biallelic DIS3
ENSG00000133943.20;AL:chr14:91215556-91220443:91220766:91215556-91224684:91225355:+	0.113859	0.981784	0.834364	1.01272	0.880854	0.683342	0.338863	0.290906	0.0228558	PFS	Biallelic DIS3
ENSG00000089820.16;AF:chrX:153921809-153926136:153926260:153921809-153926590:153926757:-	0.185161	0.989423	0.902127	1.00563	0.945657	0.696131	0.351811	0.28197	0.0101125	PFS	Biallelic DIS3
ENSG00000121060.18;AF:chr17:56908563-56912759:56913117:56908563-56913392:56914080:-	0.137778	0.969554	0.723621	0.999566	0.995899	0.521753	0.109173	0.278278	0.0229191	PFS	Biallelic DIS3
ENSG00000059377.18;AL:chr7:139787426-139789264:139789622:139787426-139797210:139797484:+	-0.216993	0.986094	0.868869	1.01415	0.86367	0.503463	0.0849027	0.277384	0.00610814	PFS	Biallelic DIS3
ENSG00000136104.21;AF:chr13:50910051:50910140-50927407:50910274:50913131-50927407:+	0.112183	0.981425	0.831035	1.011	0.896446	0.65973	0.298146	0.273366	0.0325669	PFS	Biallelic DIS3
ENSG00000119705.10;AL:chr14:77715879-77717496:77717584:77715879-77720516:77721107:+	0.105531	0.992476	0.930764	1.02542	0.766629	0.826485	0.624942	0.272869	0.0207728	PFS	Biallelic DIS3
ENSG00000136104.21;AF:chr13:50909747:50910140-50927407:50910274:50913131-50927407:+	0.17164	1.00348	0.96823	1.02221	0.790028	1.00877	0.982059	0.266351	0.0358455	PFS	Biallelic DIS3
ENSG00000273061.1;AL:chr9:4676600:4676749-4679387:4678819:4679165-4679387:-	0.154481	0.984749	0.857873	1.01548	0.852596	0.566081	0.14655	0.254259	0.00851471	PFS	Biallelic DIS3
ENSG00000244879.8;A5:chr15:50355765-50356100:50355545-50356100:+	-0.135511	0.959538	0.646626	0.996735	0.970055	0.452228	0.0828267	0.249724	0.0131973	PFS	Biallelic DIS3
ENSG00000136104.21;AF:chr13:50909813:50910140-50927407:50910274:50913131-50927407:+	0.20305	0.974032	0.75849	1.01037	0.901078	0.41753	0.0311431	0.237883	0.0222106	PFS	Biallelic DIS3
ENSG00000129667.13;AF:chr17:76487909-76493062:76493202:76487909-76500936:76501360:-	-0.181585	0.991742	0.922843	1.02427	0.771628	0.61088	0.212876	0.236267	0.00783263	PFS	Biallelic DIS3
ENSG00000267871.6;A3:chr19:57267712-57276935:57267709-57276935:-	0.14509	0.971762	0.740514	0.99708	0.971846	0.462702	0.0558508	0.210471	0.0138616	PFS	Biallelic DIS3
ENSG00000234912.12;RI:chr17:77088749:77088949-77089153:77089271:+	0.13573	0.983711	0.843831	1.00265	0.973606	0.305734	0.00694115	0.187934	0.00299886	PFS	Biallelic DIS3
ENSG00000104852.15;A5:chr19:49102185-49104634:49102173-49104634:+	0.154527	0.913539	0.509409	0.967513	0.810224	0.178347	0.025312	0.168114	0.0453351	OS	Biallelic DIS3
ENSG00000171703.17;AF:chr20:64063198:64063384-64066476:64063481:64063949-64066476:+	0.22746	0.926466	0.587482	0.979392	0.88177	0.313467	0.13173	0.161729	0.0449643	OS	Biallelic DIS3
ENSG00000132470.14;SE:chr17:75752577-75753765:75753974-75754576:+	-0.104648	0.995092	0.953722	1.02598	0.753222	0.647053	0.274379	0.160033	0.0122611	PFS	Biallelic DIS3
ENSG00000111481.10;AF:chr12:54325109:54325181-54340547:54325584:54325682-54340547:+	0.142411	0.991901	0.923242	1.00004	0.99961	0.581641	0.167839	0.151048	0.0135784	PFS	Biallelic DIS3
ENSG00000143569.19;A5:chr1:154234792-154235196:154234738-154235196:+	-0.150134	0.932646	0.625739	0.991174	0.950472	0.410892	0.250075	0.13818	0.0411685	OS	Biallelic DIS3
ENSG00000115875.19;AF:chr2:38750194-38750824:38751138:38750194-38751229:38751494:-	-0.111837	0.948489	0.695286	0.999177	0.995109	0.440609	0.267237	0.137779	0.0354462	OS	Biallelic DIS3
ENSG00000008838.20;A3:chr17:40053768-40054361:40053657-40054361:-	0.120488	0.934113	0.634143	0.993965	0.966063	0.431819	0.277198	0.134183	0.0336229	OS	Biallelic DIS3
ENSG00000197620.11;AF:chrX:149540630:149540799-149542019:149541012:149541343-149542019:+	-0.112449	0.986388	0.873434	1.02317	0.783421	0.639949	0.254162	0.120181	0.00101997	PFS	Biallelic DIS3
ENSG00000064607.17;AL:chr19:18990893:18991149-18994366:18992367:18993740-18994366:-	-0.109109	0.918654	0.560061	0.980613	0.893735	0.30154	0.192203	0.111602	0.0453443	OS	Biallelic DIS3
ENSG00000136603.14;AF:chr3:170357678:170357856-170359699:170358509:170358645-170359699:+	-0.140652	0.909233	0.503733	0.970322	0.832429	0.199841	0.072838	0.107881	0.0217937	OS	Biallelic DIS3
ENSG00000089094.19;A3:chr12:121443793-121444012:121443030-121444012:-	0.143879	0.90945	0.505387	0.976084	0.866469	0.214564	0.0878525	0.105022	0.0211379	OS	Biallelic DIS3
ENSG00000185088.14;AF:chr15:63156521-63156787:63157281:63156521-63157400:63157477:-	0.105718	0.924193	0.592894	0.995047	0.973447	0.364336	0.279959	0.102457	0.0377985	OS	Biallelic DIS3
ENSG00000136104.21;AF:chr13:50909747:50910140-50927407:50910274:50913131-50927407:+	0.17164	0.937487	0.654183	0.990126	0.94418	0.519677	0.399307	0.0980691	0.0117526	OS	Biallelic DIS3
ENSG00000135473.15;AF:chr12:56333208-56333487:56333693:56333208-56333862:56334006:-	-0.156952	0.929472	0.62357	0.989102	0.94082	0.37237	0.290754	0.0971817	0.0294807	OS	Biallelic DIS3
ENSG00000136104.21;AF:chr13:50909813:50910140-50927407:50910274:50913131-50927407:+	0.20305	0.912989	0.525938	0.981588	0.898228	0.209752	0.0825474	0.0854602	0.0155427	OS	Biallelic DIS3
ENSG00000197620.11;AF:chrX:149540630:149540799-149542019:149541012:149541343-149542019:+	-0.112449	0.933685	0.63132	0.99771	0.987217	0.395183	0.228597	0.0852499	0.0131856	OS	Biallelic DIS3
ENSG00000065150.21;SE:chr13:97969830-97975891:97975997-97976693:+	0.128836	0.997523	0.975816	1.02615	0.744611	0.415331	0.0366817	0.0727627	0.000844575	PFS	Biallelic DIS3
ENSG00000144199.12;SE:chr2:97090325-97091462:97091712-97094701:-	-0.132676	0.924021	0.573326	0.985357	0.91665	0.271436	0.0902322	0.0688174	0.0171846	OS	Biallelic DIS3
ENSG00000065150.21;SE:chr13:97969830-97975891:97975997-97976693:+	0.128836	0.930162	0.593708	0.997137	0.983362	0.276222	0.0788623	0.0627874	0.00893987	OS	Biallelic DIS3
ENSG00000144182.17;SE:chr2:99155051-99156301:99156426-99161957:+	-0.102069	0.902212	0.486869	0.968398	0.830323	0.100175	0.103788	0.0485398	0.0350647	OS	Biallelic DIS3
ENSG00000003402.20;AF:chr2:201116239:201116481-201129729:201129329:201129520-201129729:+	0.135377	0.919185	0.543277	0.974858	0.854881	0.242838	0.0656401	0.042139	0.00948389	OS	Biallelic DIS3
ENSG00000164924.18;AF:chr8:100948900-100951235:100951449:100948900-100951929:100952020:-	-0.1114	0.893522	0.436537	0.954267	0.747398	0.0765912	0.0446165	0.0341454	0.0126623	OS	Biallelic DIS3
ENSG00000111481.10;AF:chr12:54325109:54325181-54340547:54325584:54325682-54340547:+	0.142411	0.902549	0.464432	0.954275	0.737703	0.157339	0.0380419	0.0339442	0.00432492	OS	Biallelic DIS3
ENSG00000136104.21;AF:chr13:50909780:50910140-50927407:50910274:50913131-50927407:+	0.167516	0.902742	0.488454	0.960143	0.781325	0.0983714	0.0825547	0.0237574	0.00364747	OS	Biallelic DIS3
ENSG00000179630.11;AF:chr13:43879284:43879734-43880952:43879904:43880119-43880952:+	0.109603	1.03215	0.761019	1.06606	0.540782	2.84287	0.0435138	13.0797	0.00576996	PFS	Biallelic TENT5C
ENSG00000133063.16;SE:chr1:203222325-203223135:203223259-203223495:-	0.103961	1.02601	0.799832	1.08791	0.425594	2.23212	0.117495	6.88215	0.01321	PFS	Biallelic TENT5C
ENSG00000112561.18;AF:chr6:41691235-41705647:41705940:41691235-41732649:41733853:-	0.104949	1.02336	0.815798	1.07698	0.46949	2.11504	0.152882	5.6758	0.0116882	PFS	Biallelic TENT5C
ENSG00000135124.15;SE:chr12:121210298-121217134:121217281-121221913:+	-0.117466	1.02657	0.785585	1.07646	0.457466	2.59351	0.0986312	5.20105	0.0268869	PFS	Biallelic TENT5C
ENSG00000167460.17;AF:chr19:16076489:16076697-16081913:16080552:16081343-16081913:+	-0.126402	1.01571	0.875809	1.06172	0.557462	1.56973	0.376262	4.43868	0.029082	PFS	Biallelic TENT5C
ENSG00000078304.19;AL:chr14:101786183-101797211:101797701:101786183-101824014:101824229:+	0.123784	1.02882	0.77254	1.07998	0.446883	2.30634	0.122126	3.8398	0.0443564	PFS	Biallelic TENT5C
ENSG00000142541.17;A5:chr19:49490090-49490232:49489912-49490232:+	0.103752	0.969826	0.745738	1.01842	0.851941	0.335045	0.0355447	0.396531	0.19314	PFS	Biallelic TENT5C
ENSG00000134324.12;SE:chr2:11773745-11776086:11776193-11779519:+	0.107278	0.965103	0.704958	1.00878	0.927795	0.26233	0.0110186	0.261711	0.04859	PFS	Biallelic TENT5C
ENSG00000156587.16;AF:chr11:57560432-57567027:57567326:57560432-57567849:57568284:-	-0.130846	0.975439	0.79764	1.01775	0.859642	0.480652	0.158393	0.246792	0.0297005	PFS	Biallelic TENT5C
ENSG00000160953.16;AF:chr19:1354972:1355020-1357009:1356390:1356449-1357009:+	0.17273	0.967705	0.727409	1.018	0.855229	0.243801	0.015305	0.232004	0.0481713	PFS	Biallelic TENT5C
ENSG00000078304.19;AF:chr14:101809835:101810036-101836169:101823878:101823941-101836169:+	0.104625	0.96932	0.741444	1.02222	0.823304	0.313411	0.0253908	0.211755	0.05865	PFS	Biallelic TENT5C
ENSG00000162910.19;AF:chr1:228108318-228108437:228108744:228108318-228109261:228109299:-	-0.114049	0.976064	0.80272	1.01749	0.861462	0.479414	0.159178	0.209843	0.0319144	PFS	Biallelic TENT5C
ENSG00000231721.7;AF:chr7:131052555-131106769:131107035:131052555-131107720:131107923:-	-0.201605	0.987577	0.897571	1.04112	0.690135	0.725111	0.527803	0.189782	0.0295488	PFS	Biallelic TENT5C
ENSG00000136490.9;AF:chr17:63699348-63699803:63699861:63699348-63700032:63700125:-	-0.105536	0.968493	0.742534	1.00552	0.955821	0.409135	0.0947506	0.161008	0.0134449	PFS	Biallelic TENT5C
ENSG00000164924.18;AF:chr8:100948900-100951235:100951449:100948900-100951929:100952020:-	0.137994	0.964707	0.706225	1.00081	0.993326	0.298403	0.0220757	0.146096	0.0358471	PFS	Biallelic TENT5C
ENSG00000089009.15;AF:chr12:112408656-112409041:112409574:112408656-112409587:112409614:-	0.103743	0.966979	0.725576	1.01	0.91945	0.321563	0.0315096	0.107852	0.00194471	PFS	Biallelic TENT5C
ENSG00000154309.9;SE:chr1:222823945-222827428:222827601-222835119:+	0.102205	1.37508	0.0116091	1.23204	0.151526	2.00291	0.15878	30.7334	0.000544057	PFS	Biallelic TP53
ENSG00000137216.19;AF:chr6:44126914:44127072-44134561:44127554:44127678-44134561:+	-0.139253	2.20788	3.22679e-06	1.61414	0.038683	4.82208	0.0381089	28.6462	0.00216412	OS	Biallelic TP53
ENSG00000122359.18;SE:chr10:80176155-80180941:80181455-80205343:-	-0.102718	1.47266	0.00406188	1.30086	0.0784528	12.7296	0.000891429	27.0827	0.000964183	PFS	Biallelic TP53
ENSG00000108107.15;AL:chr19:55388048-55388243:55388343:55388048-55402943:55403250:+	0.131217	1.39256	0.00711118	1.26694	0.104167	2.12201	0.126094	24.6624	0.00077581	PFS	Biallelic TP53
ENSG00000154309.9;SE:chr1:222823945-222827428:222827601-222835119:+	0.102205	2.2992	7.81723e-06	1.64899	0.0358889	4.17995	0.0276502	23.1659	0.00300869	OS	Biallelic TP53
ENSG00000285437.1;AL:chr7:102562656:102567083-102569835:102569200:102569543-102569835:-	0.102865	2.32259	1.60321e-06	1.75155	0.0188503	5.76431	0.0106672	21.407	0.00176085	OS	Biallelic TP53
ENSG00000285437.1;AL:chr7:102562656:102567083-102569835:102569200:102569543-102569835:-	0.102865	1.42539	0.00509705	1.26948	0.0997231	4.04543	0.0195224	20.2064	0.000863524	PFS	Biallelic TP53
ENSG00000108107.15;AL:chr19:55388048-55388243:55388343:55388048-55402943:55403250:+	0.131217	2.25009	1.13979e-06	1.75073	0.0174683	5.56744	0.020451	14.9178	0.00650994	OS	Biallelic TP53
ENSG00000156384.14;AF:chr10:104122058:104122154-104122965:104122165:104122196-104122965:+	0.145571	1.38078	0.00941144	1.22628	0.154909	1.99142	0.160951	12.1403	0.00549615	PFS	Biallelic TP53
ENSG00000171552.13;AF:chr20:31722348-31722444:31722548:31722348-31722618:31722860:-	0.1917	1.36822	0.0107653	1.23067	0.149641	1.59094	0.347108	10.7569	0.00571858	PFS	Biallelic TP53
ENSG00000066136.20;A3:chr1:40769415-40770397:40769415-40770712:+	0.108995	2.36601	3.10229e-05	1.53082	0.0762582	4.98872	0.0267436	9.92104	0.0100486	OS	Biallelic TP53
ENSG00000137216.19;AF:chr6:44126914:44127072-44134561:44127554:44127678-44134561:+	-0.139253	1.36103	0.00875643	1.21581	0.168988	1.75635	0.252459	9.7359	0.00792467	PFS	Biallelic TP53
ENSG00000156384.14;AF:chr10:104122058:104122154-104122965:104122165:104122196-104122965:+	0.145571	2.22642	2.64739e-06	1.69234	0.0262669	3.48482	0.0563898	8.75712	0.0206357	OS	Biallelic TP53
ENSG00000173221.14;A3:chr5:95814957-95816507:95814807-95816507:-	0.114162	1.34956	0.0173089	1.21788	0.179794	1.44749	0.466349	8.20865	0.00851636	PFS	Biallelic TP53
ENSG00000178982.10;AL:chr19:38626102-38630702:38630968:38626102-38632430:38632900:+	-0.126889	1.41881	0.00646803	1.24344	0.13601	3.14712	0.0250938	7.31403	0.0137439	PFS	Biallelic TP53
ENSG00000173221.14;A3:chr5:95814957-95816507:95814807-95816507:-	0.114162	2.17889	1.35236e-05	1.63543	0.0399681	2.62647	0.10626	6.48607	0.0237297	OS	Biallelic TP53
ENSG00000171552.13;AF:chr20:31722348-31722444:31722548:31722348-31722618:31722860:-	0.1917	2.14317	8.87532e-06	1.60006	0.0434907	2.37381	0.16192	6.36723	0.0334553	OS	Biallelic TP53
ENSG00000285437.1;AL:chr7:102562656:102567083-102569835:102567484:102568184-102569835:-	0.119819	1.35574	0.00935128	1.20638	0.174137	1.51757	0.397511	6.30999	0.0507414	PFS	Biallelic TP53
ENSG00000173221.14;AL:chr5:95813979:95814389-95816507:95814563:95814807-95816507:-	0.165899	1.33844	0.0170238	1.20406	0.196423	1.28475	0.613667	6.27194	0.0243477	PFS	Biallelic TP53
ENSG00000136450.13;AL:chr17:58003493:58003718-58004923:58003802:58004001-58004923:-	0.168159	2.24311	1.29823e-06	1.54566	0.0477465	5.17974	0.029075	6.14182	0.0420885	OS	Biallelic TP53
ENSG00000160050.15;RI:chr1:32204598:32204620-32205194:32205387:+	0.141219	1.43748	0.00311156	1.2588	0.103787	3.71275	0.0149783	5.93911	0.0208204	PFS	Biallelic TP53
ENSG00000074603.19;AF:chr15:65512564-65515656:65517273:65512564-65517486:65517663:-	0.102145	2.1916	6.66244e-06	1.51854	0.0688835	3.04478	0.0734059	5.43493	0.0278825	OS	Biallelic TP53
ENSG00000231074.9;A5:chr6:30296237-30326009:30296237-30326151:-	-0.146005	2.01012	7.60507e-06	1.46459	0.0843134	2.40926	0.241768	4.81448	0.127783	OS	Biallelic TP53
ENSG00000136450.13;AL:chr17:58003493:58003718-58004923:58003802:58004001-58004923:-	0.168159	1.41586	0.0039716	1.23768	0.12403	4.18262	0.0265199	4.78065	0.0494075	PFS	Biallelic TP53
ENSG00000219200.11;A5:chr17:7012761-7013666:7012757-7013666:+	0.102965	1.36101	0.00878289	1.20997	0.16843	1.58318	0.360559	4.49142	0.0603248	PFS	Biallelic TP53
ENSG00000122359.18;SE:chr10:80176155-80180941:80181455-80205343:-	-0.102718	2.3511	2.86553e-06	1.65126	0.0332247	4.05605	0.0231381	4.40995	0.0299923	OS	Biallelic TP53
ENSG00000105926.15;SE:chr7:24573593-24623666:24623784-24641716:+	0.171527	2.07557	1.39596e-05	1.49154	0.0760405	2.07426	0.242424	3.97109	0.133758	OS	Biallelic TP53
ENSG00000219200.11;A5:chr17:7012761-7013666:7012757-7013666:+	0.102965	2.04319	9.9978e-06	1.47396	0.0789055	2.24201	0.21963	3.86295	0.145951	OS	Biallelic TP53
ENSG00000066136.20;A3:chr1:40769415-40770397:40769415-40770712:+	0.108995	1.39782	0.0110552	1.20881	0.18889	2.65257	0.0808956	3.83809	0.0855486	PFS	Biallelic TP53
ENSG00000128951.14;AF:chr15:48331095:48331191-48332268:48331429:48331795-48332268:+	-0.184106	1.36747	0.00937982	1.15136	0.302363	1.75646	0.246766	3.83473	0.100529	PFS	Biallelic TP53
ENSG00000196655.12;AF:chr11:119018766:119018970-119021760:119019392:119020253-119021760:+	-0.127531	1.39712	0.00418696	1.20881	0.164993	2.80818	0.0716029	3.73632	0.148112	PFS	Biallelic TP53
ENSG00000163945.18;A5:chr4:1347887-1348090:1347760-1348090:+	0.101799	1.3874	0.0064436	1.15601	0.284324	2.31814	0.0991996	3.63646	0.114852	PFS	Biallelic TP53
ENSG00000173221.14;AL:chr5:95813979:95814389-95816507:95814563:95814807-95816507:-	0.165899	2.1197	1.02936e-05	1.58372	0.0472414	2.36357	0.164058	3.52934	0.105202	OS	Biallelic TP53
ENSG00000160050.15;RI:chr1:32204598:32204620-32205194:32205387:+	0.141219	2.16065	4.15972e-06	1.47939	0.0757956	2.98527	0.0950618	3.38506	0.130013	OS	Biallelic TP53
ENSG00000106615.10;AF:chr7:151491014-151519460:151519895:151491014-151519898:151520120:-	-0.117024	1.34966	0.00519524	1.14462	0.303083	2.17367	0.293848	3.18464	0.228498	PFS	Biallelic TP53
ENSG00000136856.18;AL:chr9:127404991-127405420:127405469:127404991-127407112:127407898:+	0.115317	1.34581	0.0105681	1.19061	0.203875	1.47869	0.427716	3.15243	0.15119	PFS	Biallelic TP53
ENSG00000074603.19;AF:chr15:65512564-65515656:65517273:65512564-65517486:65517663:-	0.102145	1.34122	0.014456	1.13543	0.353955	1.3292	0.559265	3.12117	0.122079	PFS	Biallelic TP53
ENSG00000249859.12;SE:chr8:127939676-127982360:127982479-127983904:+	0.166661	1.37619	0.00470223	1.1574	0.270798	2.75857	0.0766801	3.08731	0.24729	PFS	Biallelic TP53
ENSG00000166508.18;RI:chr7:100099023:100099403-100099589:100099753:-	-0.104675	2.2217	1.08686e-05	1.44573	0.0951071	2.20814	0.189839	2.97133	0.142908	OS	Biallelic TP53
ENSG00000249859.12;SE:chr8:127939676-127982360:127982479-127983904:+	0.166661	2.07601	2.40861e-06	1.3932	0.123922	2.65907	0.192986	2.81777	0.292023	OS	Biallelic TP53
ENSG00000136754.17;SE:chr10:26751783-26759062:26759238-26765218:-	0.124893	1.40736	0.00611379	1.21743	0.159506	3.33231	0.0324224	2.78082	0.140654	PFS	Biallelic TP53
ENSG00000128951.14;AF:chr15:48331095:48331191-48332268:48331429:48331795-48332268:+	-0.184106	2.05664	1.56086e-05	1.37416	0.14623	1.83449	0.32299	2.73383	0.243088	OS	Biallelic TP53
ENSG00000136754.17;SE:chr10:26751783-26759062:26759238-26765218:-	0.124893	2.20875	6.122e-06	1.45378	0.0881145	2.78483	0.0982207	2.68148	0.167689	OS	Biallelic TP53
ENSG00000285437.1;AL:chr7:102562656:102567083-102569835:102567484:102568184-102569835:-	0.119819	2.03384	5.89498e-06	1.47309	0.0779358	1.69976	0.422101	2.65504	0.295379	OS	Biallelic TP53
ENSG00000106603.19;AL:chr7:43609233:43609641-43639449:43631152:43633408-43639449:-	0.109208	2.03553	3.23127e-05	1.42369	0.111022	1.51709	0.49031	2.6347	0.250581	OS	Biallelic TP53
ENSG00000105926.15;SE:chr7:24573593-24623666:24623784-24641716:+	0.171527	1.37106	0.0090031	1.20446	0.181677	1.66723	0.29552	2.59984	0.21238	PFS	Biallelic TP53
ENSG00000156030.13;AF:chr14:73740255-73759763:73760298:73740255-73787102:73787258:-	-0.146869	1.29868	0.0265851	1.10372	0.472438	0.831647	0.712065	2.59306	0.181505	PFS	Biallelic TP53
ENSG00000213999.17;A3:chr19:19146384-19146555:19146022-19146555:-	0.115771	2.04665	1.69475e-05	1.3666	0.156064	1.97344	0.310475	2.59265	0.258592	OS	Biallelic TP53
ENSG00000138032.21;AL:chr2:44218537-44229993:44231471:44218537-44232316:44232721:+	0.179182	2.05827	4.94057e-06	1.41215	0.105453	1.9183	0.323147	2.54953	0.319852	OS	Biallelic TP53
ENSG00000178982.10;AL:chr19:38626102-38630702:38630968:38626102-38632430:38632900:+	-0.126889	2.18236	1.34517e-05	1.48004	0.0863097	2.13543	0.2035	2.52068	0.213175	OS	Biallelic TP53
ENSG00000153029.14;SE:chr1:181034074-181036997:181037112-181049052:+	-0.105295	2.04926	5.29661e-06	1.39212	0.125651	1.81985	0.364351	2.46271	0.230343	OS	Biallelic TP53
ENSG00000162804.14;SE:chr2:241082364-241087392:241087475-241088365:+	0.181279	1.98521	1.59433e-05	1.33338	0.170668	1.28259	0.687475	2.43274	0.351983	OS	Biallelic TP53
ENSG00000163945.18;A5:chr4:1347887-1348090:1347760-1348090:+	0.101799	2.08167	1.3536e-05	1.36333	0.152961	2.04143	0.250393	2.40468	0.253446	OS	Biallelic TP53
ENSG00000182858.14;A3:chr22:49904066-49904179:49903879-49904179:-	0.108336	2.09155	2.06381e-06	1.4513	0.0870065	2.86668	0.158337	2.39453	0.274553	OS	Biallelic TP53
ENSG00000115310.18;AF:chr2:54987698-55010087:55010449:54987698-55049745:55050544:-	0.100431	1.98725	4.45839e-05	1.3973	0.135517	1.44233	0.538251	2.38257	0.234952	OS	Biallelic TP53
ENSG00000187231.14;A5:chr2:179115256-179116574:179115256-179116668:-	-0.154523	2.06215	4.84415e-06	1.41577	0.110494	1.94646	0.315654	2.32318	0.301206	OS	Biallelic TP53
ENSG00000166803.14;SE:chr15:64366075-64373698:64373764-64376743:-	-0.164091	1.3838	0.00576131	1.19369	0.192402	2.1551	0.152713	2.1469	0.292368	PFS	Biallelic TP53
ENSG00000138032.21;AL:chr2:44218537-44229993:44231471:44218537-44232316:44232721:+	0.179182	1.35215	0.00854401	1.18186	0.21514	1.55543	0.389102	2.10965	0.389999	PFS	Biallelic TP53
ENSG00000231074.9;A5:chr6:30296237-30326009:30296237-30326151:-	-0.146005	1.30548	0.0176515	1.11744	0.408223	0.832551	0.71581	2.09573	0.29829	PFS	Biallelic TP53
ENSG00000182858.14;A3:chr22:49904066-49904179:49903879-49904179:-	0.108336	1.37226	0.00573455	1.15745	0.274261	2.16418	0.152319	2.08019	0.277478	PFS	Biallelic TP53
ENSG00000077454.16;AL:chr7:100574011:100574356-100575705:100574709:100575304-100575705:-	-0.173442	1.27788	0.0309335	1.09124	0.5162	0.609295	0.322418	2.0139	0.459351	PFS	Biallelic TP53
ENSG00000112977.16;AL:chr5:10683096:10683571-10748175:10733772:10734268-10748175:-	0.136202	2.02247	1.12941e-05	1.3418	0.173341	1.40594	0.587829	2.01194	0.450838	OS	Biallelic TP53
ENSG00000213999.17;A3:chr19:19146384-19146555:19146022-19146555:-	0.115771	1.31217	0.0181296	1.11219	0.43465	0.964704	0.941019	1.97741	0.367707	PFS	Biallelic TP53
ENSG00000148484.18;SE:chr10:16782084-16816973:16817084-16817315:-	0.122626	2.02824	6.48256e-06	1.36936	0.140283	1.93779	0.329589	1.96406	0.347224	OS	Biallelic TP53
ENSG00000142188.17;AL:chr21:33432798:33432802-33439214:33436884:33436992-33439214:-	-0.10376	1.37338	0.00489401	1.14964	0.29011	2.28645	0.155769	1.95533	0.521538	PFS	Biallelic TP53
ENSG00000153029.14;SE:chr1:181034074-181036997:181037112-181049052:+	-0.105295	1.35899	0.00681548	1.1376	0.334254	1.75271	0.289075	1.85294	0.353992	PFS	Biallelic TP53
ENSG00000106603.19;AL:chr7:43609233:43609641-43639449:43631152:43633408-43639449:-	0.109208	1.34847	0.0133663	1.17275	0.247712	1.28406	0.608242	1.84717	0.379211	PFS	Biallelic TP53
ENSG00000168273.8;AL:chr3:52536906-52540424:52541890:52536906-52579018:52579237:+	0.109723	1.97464	1.00461e-05	1.35588	0.157432	1.37569	0.636035	1.8238	0.589511	OS	Biallelic TP53
ENSG00000100811.14;SE:chr14:100274758-100276490:100276648-100277418:+	0.105564	1.33693	0.0118128	1.16392	0.259243	1.20996	0.702255	1.78437	0.47479	PFS	Biallelic TP53
ENSG00000173915.16;SE:chr10:103394394-103395746:103396032-103396409:-	-0.113422	1.30746	0.0240929	1.15806	0.292922	0.857674	0.758409	1.77357	0.384694	PFS	Biallelic TP53
ENSG00000137343.18;SE:chr6:30640422-30640535:30640603-30642176:+	0.121184	2.08321	1.31416e-05	1.35877	0.158076	1.68225	0.390409	1.76864	0.445577	OS	Biallelic TP53
ENSG00000173915.16;SE:chr10:103394394-103395746:103396032-103396409:-	-0.113422	1.9837	4.56955e-05	1.41151	0.119438	1.33293	0.6293	1.76086	0.450864	OS	Biallelic TP53
ENSG00000115310.18;AF:chr2:54987698-55010087:55010449:54987698-55049745:55050544:-	0.100431	1.29527	0.0276698	1.10591	0.460369	0.708222	0.505984	1.76029	0.420924	PFS	Biallelic TP53
ENSG00000162804.14;SE:chr2:241082364-241087392:241087475-241088365:+	0.181279	1.33886	0.00893857	1.16269	0.259852	1.46983	0.469253	1.76028	0.544334	PFS	Biallelic TP53
ENSG00000156030.13;AF:chr14:73740255-73759763:73760298:73740255-73787102:73787258:-	-0.146869	1.9511	9.64502e-05	1.32228	0.208776	1.12113	0.848579	1.67573	0.486235	OS	Biallelic TP53
ENSG00000149091.15;RI:chr11:46378457:46378500-46378894:46379111:+	0.133819	2.02044	1.18285e-05	1.34408	0.165087	1.44947	0.554293	1.66215	0.467685	OS	Biallelic TP53
ENSG00000143761.16;AF:chr1:228082741:228082850-228097078:228090488:228091071-228097078:+	-0.211253	1.32209	0.0229997	1.169	0.269609	1.15836	0.770485	1.6472	0.420277	PFS	Biallelic TP53
ENSG00000166508.18;RI:chr7:100099023:100099403-100099589:100099753:-	-0.104675	1.38166	0.00936353	1.18398	0.221953	2.14918	0.139704	1.62894	0.453476	PFS	Biallelic TP53
ENSG00000168958.20;MX:chr2:227340380-227347226:227347384-227355677:227340380-227352514:227352573-227355677:+	0.11058	1.95762	1.20583e-05	1.35426	0.157775	1.33155	0.666351	1.60842	0.528369	OS	Biallelic TP53
ENSG00000035115.22;MX:chr2:242871-243503:243562-247538:242871-244627:244738-247538:-	-0.138668	1.30546	0.022042	1.15114	0.309503	0.942478	0.902463	1.58592	0.422969	PFS	Biallelic TP53
ENSG00000166803.14;SE:chr15:64366075-64373698:64373764-64376743:-	-0.164091	2.03968	1.00239e-05	1.38327	0.129351	1.54087	0.485786	1.57029	0.512526	OS	Biallelic TP53
ENSG00000136856.18;AL:chr9:127404991-127405420:127405469:127404991-127407112:127407898:+	0.115317	2.00899	7.31783e-06	1.42889	0.0991582	1.48166	0.553311	1.55292	0.600004	OS	Biallelic TP53
ENSG00000168958.20;MX:chr2:227340380-227347226:227347384-227355677:227340380-227352514:227352573-227355677:+	0.11058	1.33425	0.00949454	1.13142	0.349792	1.27653	0.650709	1.53831	0.537621	PFS	Biallelic TP53
ENSG00000035115.22;MX:chr2:242871-243503:243562-247538:242871-244627:244738-247538:-	-0.138668	1.99245	2.45627e-05	1.4298	0.105417	1.19517	0.764115	1.51888	0.525729	OS	Biallelic TP53
ENSG00000112977.16;AL:chr5:10683096:10683571-10748175:10733772:10734268-10748175:-	0.136202	1.31563	0.0154699	1.10851	0.4429	1.04801	0.924359	1.51278	0.596852	PFS	Biallelic TP53
ENSG00000196655.12;AF:chr11:119018766:119018970-119021760:119019392:119020253-119021760:+	-0.127531	2.0475	5.34345e-06	1.39217	0.122176	1.58262	0.487299	1.50157	0.619424	OS	Biallelic TP53
ENSG00000169592.15;A5:chr16:30004657-30005221:30001530-30005221:+	0.106523	2.0244	1.95659e-05	1.41756	0.113182	1.1524	0.815009	1.49491	0.595644	OS	Biallelic TP53
ENSG00000135655.16;SE:chr12:62393202-62396295:62396398-62401187:+	0.113187	1.35783	0.0079414	1.12814	0.364416	1.60604	0.346895	1.49472	0.496784	PFS	Biallelic TP53
ENSG00000148484.18;SE:chr10:16782084-16816973:16817084-16817315:-	0.122626	1.33458	0.0094655	1.12825	0.360151	1.37179	0.549271	1.4624	0.534166	PFS	Biallelic TP53
ENSG00000143761.16;AF:chr1:228082741:228082850-228097078:228090488:228091071-228097078:+	-0.211253	2.10816	1.95172e-05	1.44932	0.0979402	1.48138	0.511138	1.45065	0.588404	OS	Biallelic TP53
ENSG00000077454.16;AL:chr7:100574011:100574356-100575705:100574709:100575304-100575705:-	-0.173442	1.92598	4.30564e-05	1.36667	0.157215	1.10623	0.87003	1.43791	0.682863	OS	Biallelic TP53
ENSG00000169592.15;A5:chr16:30004657-30005221:30001530-30005221:+	0.106523	1.29795	0.0241693	1.13947	0.343012	0.828416	0.696572	1.42886	0.583445	PFS	Biallelic TP53
ENSG00000088038.19;AL:chr19:54153840-54153944:54154455:54153840-54155309:54155680:+	-0.143367	1.34414	0.00832575	1.11957	0.392277	1.5818	0.387953	1.38534	0.624904	PFS	Biallelic TP53
ENSG00000100811.14;SE:chr14:100274758-100276490:100276648-100277418:+	0.105564	1.94035	3.76453e-05	1.33005	0.177662	0.921892	0.892011	1.37681	0.671401	OS	Biallelic TP53
ENSG00000217128.12;SE:chr5:131709272-131710578:131710661-131716565:-	0.145036	1.32446	0.0155962	1.15187	0.299971	1.12274	0.811086	1.34694	0.61376	PFS	Biallelic TP53
ENSG00000135441.7;AF:chr12:55716038:55716196-55716933:55716292:55716717-55716933:+	0.155061	1.35765	0.0120818	1.16428	0.270168	1.56818	0.365921	1.33164	0.770117	PFS	Biallelic TP53
ENSG00000273841.5;AF:chr5:69366595-69369387:69369477:69366595-69369657:69370013:-	-0.135158	2.01376	1.21714e-05	1.42078	0.107523	1.24771	0.719933	1.32888	0.707968	OS	Biallelic TP53
ENSG00000149091.15;RI:chr11:46378457:46378500-46378894:46379111:+	0.133819	1.31966	0.0146825	1.11074	0.42787	1.057	0.909865	1.32649	0.642342	PFS	Biallelic TP53
ENSG00000187231.14;A5:chr2:179115256-179116574:179115256-179116668:-	-0.154523	1.33052	0.0113011	1.11514	0.408507	1.22419	0.687963	1.28805	0.739462	PFS	Biallelic TP53
ENSG00000184220.12;SE:chr3:99818043-100051232:100051306-100146973:+	-0.137427	1.96042	1.96463e-05	1.39973	0.120945	0.979652	0.973561	1.28788	0.760522	OS	Biallelic TP53
ENSG00000106615.10;AF:chr7:151491014-151519460:151519895:151491014-151519898:151520120:-	-0.117024	1.9191	1.10582e-05	1.29769	0.215938	1.15538	0.851891	1.26043	0.810987	OS	Biallelic TP53
ENSG00000135655.16;SE:chr12:62393202-62396295:62396398-62401187:+	0.113187	1.98037	2.74838e-05	1.28481	0.237143	1.05867	0.923817	1.25682	0.71933	OS	Biallelic TP53
ENSG00000229117.9;A5:chr12:56117211-56117482:56116799-56117482:+	0.108827	1.9635	3.21557e-05	1.29999	0.219414	1.31926	0.659914	1.23031	0.759126	OS	Biallelic TP53
ENSG00000116678.20;AL:chr1:65622981-65633152:65635428:65622981-65636191:65641559:+	0.129736	2.09708	0.000136876	1.3978	0.154229	1.28752	0.706828	1.21667	0.840953	OS	Biallelic TP53
ENSG00000229117.9;A5:chr12:56117211-56117482:56116799-56117482:+	0.108827	1.31242	0.0161651	1.11355	0.420237	0.972986	0.95559	1.17831	0.784174	PFS	Biallelic TP53
ENSG00000179454.14;SE:chr14:44945928-44953623:44953709-44961846:-	-0.100709	1.29323	0.0255531	1.08859	0.528005	0.813103	0.672349	1.16155	0.806689	PFS	Biallelic TP53
ENSG00000143549.21;AF:chr1:154173201-154176115:154176242:154173201-154182988:154183147:-	-0.165908	1.31153	0.016345	1.13999	0.328785	1.01323	0.978725	1.15916	0.814323	PFS	Biallelic TP53
ENSG00000273841.5;AF:chr5:69366595-69369387:69369477:69366595-69369657:69370013:-	-0.135158	1.31969	0.0165223	1.14271	0.328346	1.09965	0.844099	1.15571	0.832014	PFS	Biallelic TP53
ENSG00000137343.18;SE:chr6:30640422-30640535:30640603-30642176:+	0.121184	1.33965	0.0129673	1.1168	0.409617	1.4624	0.434345	1.14597	0.835512	PFS	Biallelic TP53
ENSG00000143761.16;AF:chr1:228082741:228082850-228097078:228083085:228083512-228097078:+	-0.215816	1.3006	0.0260397	1.10047	0.479656	0.907394	0.844547	1.13682	0.835304	PFS	Biallelic TP53
ENSG00000143761.16;AF:chr1:228082741:228082850-228097078:228088116:228088277-228097078:+	-0.214092	1.3006	0.0260397	1.10047	0.479656	0.907394	0.844547	1.13682	0.835304	PFS	Biallelic TP53
ENSG00000049323.16;SE:chr2:33315269-33342838:33342963-33347367:+	0.103877	2.03715	5.69567e-05	1.32148	0.210885	1.36118	0.606312	1.11558	0.90427	OS	Biallelic TP53
ENSG00000105810.10;AF:chr7:92833690-92833873:92833917:92833690-92836478:92836573:-	-0.133669	1.29955	0.023699	1.13577	0.353581	0.909877	0.844951	1.11173	0.852953	PFS	Biallelic TP53
ENSG00000110066.15;AF:chr11:68190152-68213138:68213286:68190152-68213477:68213828:-	-0.121459	1.29888	0.0173793	1.09543	0.492212	0.787573	0.636013	1.10494	0.883465	PFS	Biallelic TP53
ENSG00000142188.17;AL:chr21:33432798:33432802-33439214:33436884:33436992-33439214:-	-0.10376	1.97802	1.00423e-05	1.31607	0.198489	1.38624	0.622695	1.075	0.938445	OS	Biallelic TP53
ENSG00000073060.16;RI:chr12:124782683:124782811-124786357:124786503:-	0.124258	1.35946	0.0118833	1.16726	0.257877	1.54178	0.405501	1.06703	0.94237	PFS	Biallelic TP53
ENSG00000136856.18;AL:chr9:127404991-127405420:127405447:127404991-127407112:127407898:+	0.112161	1.32724	0.0150857	1.15453	0.288168	1.14249	0.78477	1.06437	0.934103	PFS	Biallelic TP53
ENSG00000115694.15;A5:chr2:241497687-241498235:241497687-241498639:-	0.128101	1.31037	0.0132819	1.10602	0.445748	0.909672	0.859299	1.06069	0.943358	PFS	Biallelic TP53
ENSG00000079616.13;A3:chr16:29804065-29804576:29804065-29804814:+	0.166035	1.97001	5.11003e-05	1.25151	0.290994	1.2491	0.709664	1.05627	0.93614	OS	Biallelic TP53
ENSG00000135916.16;AF:chr2:230864980:230865145-230873417:230873231:230873338-230873417:+	0.143809	1.9713	5.02114e-05	1.32705	0.189954	1.18723	0.775878	1.05205	0.940116	OS	Biallelic TP53
ENSG00000143321.19;AF:chr1:156745373-156751343:156751544:156745373-156752229:156752272:-	0.211546	1.31043	0.00952821	1.10798	0.430842	0.74791	0.705903	1.05115	0.96333	PFS	Biallelic TP53
ENSG00000168273.8;AL:chr3:52536906-52540424:52541890:52536906-52579018:52579237:+	0.109723	1.32537	0.0121133	1.11331	0.416179	1.15214	0.779159	1.04619	0.962849	PFS	Biallelic TP53
ENSG00000143761.16;AF:chr1:228082741:228082850-228097078:228083085:228083512-228097078:+	-0.215816	2.00739	3.74459e-05	1.31862	0.20483	1.10636	0.866333	0.995619	0.994802	OS	Biallelic TP53
ENSG00000143761.16;AF:chr1:228082741:228082850-228097078:228088116:228088277-228097078:+	-0.214092	2.00739	3.74459e-05	1.31862	0.20483	1.10636	0.866333	0.995619	0.994802	OS	Biallelic TP53
ENSG00000162804.14;SE:chr2:241071878-241073266:241073364-241081677:+	0.179162	1.93815	3.89753e-05	1.27789	0.239945	0.902715	0.864157	0.988294	0.990865	OS	Biallelic TP53
ENSG00000088038.19;AL:chr19:54153840-54153944:54154455:54153840-54155309:54155680:+	-0.143367	1.98563	9.30729e-06	1.31407	0.196623	1.29215	0.700646	0.978917	0.977822	OS	Biallelic TP53
ENSG00000110066.15;AF:chr11:68190152-68213138:68213286:68190152-68213477:68213828:-	-0.121459	1.90753	5.11897e-05	1.25455	0.285104	0.895743	0.863776	0.970171	0.968637	OS	Biallelic TP53
ENSG00000135441.7;AF:chr12:55716038:55716196-55716933:55716292:55716717-55716933:+	0.155061	2.02443	6.02963e-05	1.29636	0.229396	0.886011	0.844532	0.958191	0.965021	OS	Biallelic TP53
ENSG00000135916.16;AF:chr2:230864980:230865145-230873417:230873231:230873338-230873417:+	0.143809	1.34019	0.0128742	1.15711	0.287637	1.24688	0.647107	0.95664	0.941668	PFS	Biallelic TP53
ENSG00000164104.12;A5:chr4:173333669-173334246:173333669-173334272:-	0.113608	1.92918	2.61075e-05	1.25013	0.284674	0.933756	0.912924	0.952254	0.947063	OS	Biallelic TP53
ENSG00000128609.15;SE:chr7:123545676-123550470:123550586-123557404:-	-0.176554	1.32501	0.0108131	1.11202	0.416519	1.18417	0.749941	0.917688	0.904477	PFS	Biallelic TP53
ENSG00000205352.11;AF:chr12:53441732:53441792-53442695:53441795:53442586-53442695:+	-0.173476	1.89715	8.77747e-05	1.21545	0.350739	0.660975	0.494433	0.902672	0.907197	OS	Biallelic TP53
ENSG00000013561.18;AF:chr5:141969151:141969167-141970704:141969269:141969617-141970704:+	-0.102959	1.30494	0.0221508	1.08795	0.529289	0.826654	0.69715	0.867357	0.810287	PFS	Biallelic TP53
ENSG00000137070.18;AF:chr9:34650702:34652057-34655218:34652185:34652233-34655218:+	-0.130995	1.89678	5.41135e-05	1.34404	0.171114	0.740574	0.628561	0.855897	0.861787	OS	Biallelic TP53
ENSG00000130731.16;SE:chr16:634797-634889:634956-635612:-	0.116719	1.31908	0.0147896	1.1017	0.466776	1.04459	0.929312	0.852562	0.797235	PFS	Biallelic TP53
ENSG00000184220.12;SE:chr3:99818043-100051232:100051306-100146973:+	-0.137427	1.28597	0.0229304	1.12363	0.385785	0.667038	0.409215	0.838177	0.822818	PFS	Biallelic TP53
ENSG00000217128.12;SE:chr5:131709272-131710578:131710661-131716565:-	0.145036	1.93306	6.48242e-05	1.306	0.211149	0.754375	0.636784	0.838096	0.796295	OS	Biallelic TP53
ENSG00000049323.16;SE:chr2:33315269-33342838:33342963-33347367:+	0.103877	1.32243	0.0202724	1.1061	0.458378	1.11296	0.829163	0.817089	0.836009	PFS	Biallelic TP53
ENSG00000054654.19;SE:chr14:64081580-64087419:64087487-64087671:+	-0.10266	1.26207	0.0346795	1.06555	0.631851	0.440587	0.12061	0.816823	0.758173	PFS	Biallelic TP53
ENSG00000105810.10;AF:chr7:92833690-92833873:92833917:92833690-92836478:92836573:-	-0.133669	1.96141	5.34454e-05	1.32749	0.190412	0.805298	0.719864	0.797449	0.734209	OS	Biallelic TP53
ENSG00000137070.18;AF:chr9:34650702:34652057-34655218:34652185:34652233-34655218:+	-0.130995	1.29987	0.0211761	1.1401	0.330335	0.77745	0.602024	0.796441	0.790193	PFS	Biallelic TP53
ENSG00000249915.8;A5:chr5:306754-311293:304221-311293:+	0.117159	1.92603	0.000112737	1.22211	0.341765	0.74209	0.629339	0.794204	0.78648	OS	Biallelic TP53
ENSG00000115694.15;A5:chr2:241497687-241498235:241497687-241498639:-	0.128101	1.90888	1.88026e-05	1.28621	0.23633	0.873592	0.843098	0.774012	0.739209	OS	Biallelic TP53
ENSG00000179454.14;SE:chr14:44945928-44953623:44953709-44961846:-	-0.100709	1.86566	0.000281006	1.18952	0.416338	0.64524	0.478673	0.772439	0.723446	OS	Biallelic TP53
ENSG00000249915.8;AF:chr5:271661:271821-304177:272712:272772-304177:+	0.116553	1.87453	6.6e-05	1.22268	0.334594	0.652481	0.47582	0.760847	0.715746	OS	Biallelic TP53
ENSG00000249915.8;A5:chr5:306754-311293:304221-311293:+	0.117159	1.29725	0.0243664	1.08236	0.550315	0.866769	0.767408	0.737766	0.679039	PFS	Biallelic TP53
ENSG00000241370.6;RI:chr6:30345298:30345398-30345467:30345573:+	0.157028	1.92601	6.94012e-05	1.2218	0.337466	0.736869	0.608108	0.724883	0.665443	OS	Biallelic TP53
ENSG00000013561.18;AF:chr5:141969151:141969167-141970704:141969269:141969617-141970704:+	-0.102959	1.88918	0.000147521	1.22221	0.347757	0.750182	0.633464	0.723397	0.619478	OS	Biallelic TP53
ENSG00000164104.12;A5:chr4:173333669-173334246:173333669-173334272:-	0.113608	1.33126	0.00876003	1.10612	0.43838	1.34923	0.597374	0.719053	0.648128	PFS	Biallelic TP53
ENSG00000162804.14;SE:chr2:241071878-241073266:241073364-241081677:+	0.179162	1.32264	0.0125863	1.1425	0.318351	1.13511	0.803099	0.716782	0.73966	PFS	Biallelic TP53
ENSG00000079616.13;A3:chr16:29804065-29804576:29804065-29804814:+	0.166035	1.3246	0.0137675	1.09943	0.475817	1.12686	0.808179	0.712349	0.579407	PFS	Biallelic TP53
ENSG00000066136.20;AF:chr1:40692290:40692347-40738836:40709357:40709616-40738836:+	-0.112694	1.84688	0.000202731	1.18507	0.421662	0.657513	0.482256	0.693123	0.608709	OS	Biallelic TP53
ENSG00000205352.11;AF:chr12:53441732:53441792-53442695:53441795:53442586-53442695:+	-0.173476	1.29215	0.0211084	1.07471	0.583175	0.728426	0.51797	0.690258	0.62535	PFS	Biallelic TP53
ENSG00000140983.14;AF:chr16:668105:668154-668353:668180:668236-668353:+	-0.103562	1.28507	0.028358	1.11442	0.425072	0.722001	0.502085	0.68721	0.629063	PFS	Biallelic TP53
ENSG00000052723.12;A5:chr1:114779284-114780110:114779284-114780449:-	0.100256	1.31411	0.0158119	1.09058	0.511658	1.11093	0.8327	0.685335	0.641419	PFS	Biallelic TP53
ENSG00000054654.19;SE:chr14:64081580-64087419:64087487-64087671:+	-0.10266	1.82168	0.000161127	1.23437	0.324367	0.622663	0.429573	0.677452	0.61361	OS	Biallelic TP53
ENSG00000148019.14;A3:chr9:78248873-78251905:78248873-78251908:+	-0.103288	1.29458	0.0279841	1.11561	0.424822	0.743097	0.545883	0.667888	0.51967	PFS	Biallelic TP53
ENSG00000143321.19;AF:chr1:156745373-156751343:156751544:156745373-156752229:156752272:-	0.211546	1.89026	9.43442e-06	1.30646	0.205977	0.738474	0.775837	0.664123	0.717805	OS	Biallelic TP53
ENSG00000133460.19;AF:chr22:23857000:23857531-23862104:23857895:23858029-23862104:+	0.11634	1.37143	0.0104144	1.16401	0.270012	1.77537	0.250663	0.66313	0.636181	PFS	Biallelic TP53
ENSG00000143549.21;AF:chr1:154173201-154176115:154176242:154173201-154182988:154183147:-	-0.165908	1.92321	4.38517e-05	1.28409	0.233376	0.752805	0.634879	0.653279	0.537002	OS	Biallelic TP53
ENSG00000052723.12;A5:chr1:114779284-114780110:114779284-114780449:-	0.100256	1.95575	3.32576e-05	1.2498	0.291116	0.94898	0.929966	0.653106	0.59605	OS	Biallelic TP53
ENSG00000115053.16;AF:chr2:231463316-231464160:231464199:231463316-231482684:231483641:-	-0.157387	1.27361	0.0359021	1.06207	0.651978	0.631087	0.363531	0.630601	0.479098	PFS	Biallelic TP53
ENSG00000128609.15;SE:chr7:123545676-123550470:123550586-123557404:-	-0.176554	1.873	4.28162e-05	1.22684	0.325304	0.660016	0.502085	0.624389	0.499409	OS	Biallelic TP53
ENSG00000115053.16;AF:chr2:231463316-231464160:231464199:231463316-231482684:231483641:-	-0.157387	1.89043	0.000232484	1.2036	0.388023	0.57162	0.398224	0.609256	0.5333	OS	Biallelic TP53
ENSG00000163584.18;A3:chr3:170868201-170868298:170868134-170868298:-	-0.102892	1.92703	4.15443e-05	1.26938	0.263291	0.850057	0.786521	0.60196	0.437413	OS	Biallelic TP53
ENSG00000148019.14;A3:chr9:78248873-78251905:78248873-78251908:+	-0.103288	1.89635	0.000139877	1.27346	0.263688	0.724435	0.592459	0.598433	0.479435	OS	Biallelic TP53
ENSG00000066136.20;AF:chr1:40692290:40692347-40738836:40709357:40709616-40738836:+	-0.112694	1.27663	0.0285979	1.06803	0.619689	0.558371	0.266988	0.578667	0.408246	PFS	Biallelic TP53
ENSG00000073060.16;RI:chr12:124782683:124782811-124786357:124786503:-	0.124258	1.98193	4.52652e-05	1.30546	0.213242	0.882261	0.835539	0.56228	0.510537	OS	Biallelic TP53
ENSG00000116678.20;AL:chr1:65622981-65633152:65635428:65622981-65636191:65641559:+	0.129736	1.2894	0.0450805	1.11881	0.431949	0.711126	0.588438	0.554275	0.534496	PFS	Biallelic TP53
ENSG00000136856.18;AL:chr9:127404991-127405420:127405447:127404991-127407112:127407898:+	0.112161	1.92032	4.3697e-05	1.29073	0.225871	0.789611	0.694566	0.549001	0.437058	OS	Biallelic TP53
ENSG00000249915.8;AF:chr5:271661:271821-304177:272712:272772-304177:+	0.116553	1.27978	0.0226717	1.06552	0.626399	0.59313	0.334771	0.519689	0.351815	PFS	Biallelic TP53
ENSG00000241370.6;RI:chr6:30345298:30345398-30345467:30345573:+	0.157028	1.30031	0.0189253	1.06938	0.607353	0.885434	0.805057	0.507687	0.3226	PFS	Biallelic TP53
ENSG00000102034.17;AF:chrX:130081539-130110325:130110497:130081539-130110620:130110716:-	0.145904	1.94367	8.36902e-06	1.29662	0.220434	1.26028	0.765126	0.506882	0.519353	OS	Biallelic TP53
ENSG00000185104.20;SE:chr1:50441523-50451793:50452193-50475464:-	-0.155635	1.84354	8.59256e-05	1.23741	0.312291	0.550886	0.338522	0.489963	0.44832	OS	Biallelic TP53
ENSG00000133460.19;AF:chr22:23857000:23857531-23862104:23857895:23858029-23862104:+	0.11634	2.07315	4.6431e-05	1.28794	0.23821	1.13387	0.840053	0.489821	0.500971	OS	Biallelic TP53
ENSG00000182165.18;A5:chr7:87341684-87345043:87341684-87345305:-	-0.104845	1.86473	0.000111906	1.2333	0.317575	0.555594	0.326163	0.486407	0.308079	OS	Biallelic TP53
ENSG00000163584.18;A3:chr3:170868201-170868298:170868134-170868298:-	-0.102892	1.30249	0.020503	1.08088	0.555195	0.84964	0.73615	0.482862	0.216305	PFS	Biallelic TP53
ENSG00000140983.14;AF:chr16:668105:668154-668353:668180:668236-668353:+	-0.103562	1.86276	0.000112141	1.25569	0.283651	0.524258	0.282428	0.465135	0.360218	OS	Biallelic TP53
ENSG00000102034.17;AF:chrX:130081539-130110325:130110497:130081539-130110620:130110716:-	0.145904	1.34595	0.00625114	1.12527	0.368664	1.7959	0.347163	0.455636	0.467066	PFS	Biallelic TP53
ENSG00000133460.19;A3:chr22:23868641-23875085:23868641-23875121:+	-0.110707	1.33164	0.0126201	1.14864	0.302444	1.10991	0.832289	0.448318	0.413251	PFS	Biallelic TP53
ENSG00000130731.16;SE:chr16:634797-634889:634956-635612:-	0.116719	1.87297	0.000105679	1.21464	0.359657	0.71312	0.573957	0.431415	0.258674	OS	Biallelic TP53
ENSG00000150967.18;SE:chr12:122940284-122940807:122940995-122944391:-	-0.207393	1.27103	0.0307865	1.07088	0.602169	0.527188	0.206636	0.427079	0.242681	PFS	Biallelic TP53
ENSG00000185104.20;SE:chr1:50441523-50451793:50452193-50475464:-	-0.155635	1.28334	0.0237689	1.08038	0.553862	0.57203	0.272024	0.418335	0.375598	PFS	Biallelic TP53
ENSG00000131089.17;AL:chrX:63634967:63638209-63643980:63639524:63642910-63643980:-	-0.11089	1.29452	0.0204951	1.12061	0.39487	0.777132	0.61191	0.395876	0.235647	PFS	Biallelic TP53
ENSG00000114062.22;SE:chr15:25405502-25407067:25407262-25409088:-	0.11346	1.36233	0.00748913	1.12818	0.364961	1.74765	0.269185	0.395384	0.459294	PFS	Biallelic TP53
ENSG00000100614.18;AF:chr14:60245785:60246046-60282684:60249221:60249677-60282684:+	-0.259578	1.29219	0.0172086	1.08136	0.545237	0.669244	0.453908	0.380843	0.174453	PFS	Biallelic TP53
ENSG00000100614.18;AF:chr14:60245785:60246046-60282684:60249221:60249677-60282684:+	-0.259578	1.82577	6.73448e-05	1.20473	0.368016	0.427728	0.190834	0.35877	0.166934	OS	Biallelic TP53
ENSG00000073060.16;A5:chr12:124778586-124782683:124778586-124786357:-	0.108968	1.29034	0.0195813	1.0627	0.639506	0.720015	0.51676	0.32724	0.129668	PFS	Biallelic TP53
ENSG00000182165.18;A5:chr7:87341684-87345043:87341684-87345305:-	-0.104845	1.2806	0.0271534	1.10279	0.463901	0.626927	0.340299	0.295049	0.0963799	PFS	Biallelic TP53
ENSG00000150967.18;SE:chr12:122940284-122940807:122940995-122944391:-	-0.207393	1.8369	9.08499e-05	1.23447	0.321741	0.460243	0.226024	0.293038	0.127579	OS	Biallelic TP53
ENSG00000073060.16;A5:chr12:124778586-124782683:124778586-124786357:-	0.108968	1.84686	8.38504e-05	1.19008	0.401072	0.464194	0.204138	0.265574	0.0938091	OS	Biallelic TP53
ENSG00000114062.22;SE:chr15:25405502-25407067:25407262-25409088:-	0.11346	1.98591	2.6385e-05	1.23708	0.314535	1.06661	0.91409	0.204807	0.242823	OS	Biallelic TP53
ENSG00000131089.17;AL:chrX:63634967:63638209-63643980:63639524:63642910-63643980:-	-0.11089	1.8486	8.25377e-05	1.236	0.310737	0.506575	0.257708	0.20104	0.0554799	OS	Biallelic TP53
ENSG00000133460.19;A3:chr22:23868641-23875085:23868641-23875121:+	-0.110707	1.866	0.000110736	1.21331	0.351806	0.568142	0.349748	0.173588	0.0963999	OS	Biallelic TP53
ENSG00000105443.15;A5:chr19:48474953-48478069:48474949-48478069:+	0.15564	1.28169	0.0200557	1.08091	0.549944	0.545867	0.260165	0.166768	0.0889727	PFS	Biallelic TP53
ENSG00000113851.14;SE:chr3:3174261-3175163:3175266-3179621:-	-0.135586	1.30468	0.0160558	1.0912	0.505264	0.921917	0.872075	0.166121	0.0953541	PFS	Biallelic TP53
ENSG00000113851.14;SE:chr3:3174261-3175163:3175266-3179621:-	-0.135586	1.90288	2.01178e-05	1.28233	0.243389	0.747671	0.671428	0.122202	0.0714963	OS	Biallelic TP53
ENSG00000105443.15;A5:chr19:48474953-48478069:48474949-48478069:+	0.15564	1.83455	4.07097e-05	1.24726	0.294925	0.376908	0.1594	0.109338	0.049967	OS	Biallelic TP53
ENSG00000064225.12;AF:chr3:98732255:98732532-98768430:98763321:98763431-98768430:+	0.260685	1.82653	0.000100845	1.14911	0.497954	0.457886	0.202711	0.0611038	0.0154743	OS	Biallelic TP53
ENSG00000064225.12;AF:chr3:98732255:98732532-98768430:98763321:98763431-98768430:+	0.260685	1.27565	0.0240239	1.05513	0.67832	0.442009	0.141383	0.0156916	0.000968349	PFS	Biallelic TP53
ENSG00000079805.17;AL:chr19:10830378-10830978:10831884:10830378-10832304:10833484:+	0.146738	1.25366	0.0950406	1.31903	0.0484581	2.71056	0.0175364	4.18512	0.00637949	PFS	BRAF Mutation
ENSG00000110931.19;AL:chr12:121237691:121240542-121244573:121243588:121244129-121244573:-	-0.104973	1.04548	0.812554	1.09275	0.665042	7.79339	0.0521373	11.5121	0.0203993	OS	DIS3 mutation
ENSG00000110315.7;AF:chr11:10534205-10540753:10540906:10534205-10541122:10541190:-	-0.138558	1.5895	1.15542e-05	1.60859	4.83661e-05	2.88532	0.00170222	4.51748	0.000142486	PFS	DIS3 mutation
ENSG00000143321.19;AF:chr1:156745373-156751343:156751496:156745373-156752229:156752448:-	0.11333	1.5285	6.38579e-05	1.46542	0.0012902	1.83008	0.0524396	2.27346	0.0250363	PFS	DIS3 mutation
ENSG00000186020.13;SE:chr19:36548322-36551877:36551977-36554670:-	-0.119816	1.4726	0.000298305	1.4363	0.00237597	1.43365	0.247971	2.17345	0.0398507	PFS	DIS3 mutation
ENSG00000129187.14;SE:chr4:182915575-182916419:182916539-182916673:-	-0.101372	1.44213	0.000258227	1.36987	0.00426621	1.46541	0.225913	2.17335	0.0424836	PFS	DIS3 mutation
ENSG00000177311.11;AF:chr3:141386446:141386937-141403927:141387812:141387887-141403927:+	-0.13431	1.54202	7.28395e-05	1.49703	0.000678278	1.83142	0.0554642	2.08686	0.0301898	PFS	DIS3 mutation
ENSG00000148444.16;AF:chr10:22316441:22316556-22317884:22316735:22316967-22317884:+	0.139609	1.42749	0.000360846	1.33514	0.0103531	1.30633	0.393861	2.02997	0.0924152	PFS	DIS3 mutation
ENSG00000120694.20;AF:chr13:31158863-31161476:31161904:31158863-31161982:31162388:-	-0.133796	1.42337	0.000195486	1.3675	0.00344697	1.59689	0.166567	1.94511	0.0772932	PFS	DIS3 mutation
ENSG00000148356.14;A3:chr9:127494662-127494997:127494662-127495217:+	-0.108306	1.40868	0.000552685	1.42526	0.00118373	1.2461	0.482165	1.82648	0.103345	PFS	DIS3 mutation
ENSG00000110931.19;AL:chr12:121237691:121240542-121244573:121243588:121244129-121244573:-	-0.104973	1.43456	0.000167755	1.40843	0.00127374	1.55532	0.180624	1.77815	0.121548	PFS	DIS3 mutation
ENSG00000269893.8;RI:chr4:118278755:118278792-118279107:118279137:+	0.149182	1.45642	0.000137426	1.37034	0.00322543	1.59832	0.148396	1.75729	0.161559	PFS	DIS3 mutation
ENSG00000269893.8;RI:chr4:118279389:118279431-118279624:118279820:+	0.149182	1.45642	0.000137426	1.37034	0.00322543	1.59832	0.148396	1.75729	0.161559	PFS	DIS3 mutation
ENSG00000105085.11;AF:chr19:16578409-16627872:16628204:16578409-16628522:16629062:-	0.133991	1.47594	0.000138799	1.45275	0.000864152	1.58787	0.137006	1.7323	0.15118	PFS	DIS3 mutation
ENSG00000151702.17;AF:chr11:128692982:128693143-128758115:128694072:128694276-128758115:+	0.140445	1.41911	0.000579421	1.3933	0.00444855	1.23222	0.502186	1.72545	0.162047	PFS	DIS3 mutation
ENSG00000156831.8;SE:chr8:125091958-125102014:125102146-125102317:+	-0.113759	1.42573	0.00121314	1.37968	0.00741052	1.0081	0.979622	1.71045	0.211031	PFS	DIS3 mutation
ENSG00000169814.16;AF:chr3:15601726:15601770-15635424:15601969:15602310-15635424:+	0.109727	1.4584	0.00017354	1.41124	0.00197371	1.53632	0.169069	1.70318	0.144429	PFS	DIS3 mutation
ENSG00000132341.12;SE:chr12:130872126-130872584:130872617-130872836:+	0.135654	1.4008	0.000183738	1.35197	0.00192604	1.7977	0.149542	1.69394	0.264766	PFS	DIS3 mutation
ENSG00000183283.16;AL:chr12:51241116-51242330:51243931:51241116-51270718:51271362:+	0.114906	1.45996	0.000146116	1.44274	0.000670289	1.6064	0.135967	1.65755	0.155829	PFS	DIS3 mutation
ENSG00000163902.12;AF:chr3:128644983-128650540:128650821:128644983-128680754:128681075:-	0.137632	1.52885	2.79139e-05	1.45919	0.000401108	2.10499	0.0183055	1.65243	0.180289	PFS	DIS3 mutation
ENSG00000158985.13;AF:chr5:131263666:131263900-131315976:131264062:131264166-131315976:+	-0.2047	1.4974	0.000151413	1.43893	0.00148723	1.63676	0.118876	1.64956	0.176238	PFS	DIS3 mutation
ENSG00000111679.17;AF:chr12:6946577:6946739-6951609:6951435:6951520-6951609:+	0.199275	1.48101	0.0002524	1.43286	0.00259011	1.42172	0.259943	1.64247	0.173376	PFS	DIS3 mutation
ENSG00000116871.15;AF:chr1:36155579:36155733-36170971:36155965:36156463-36170971:+	-0.171055	1.51075	4.41412e-05	1.47851	0.000324363	1.96748	0.0334104	1.6408	0.187977	PFS	DIS3 mutation
ENSG00000133063.16;AF:chr1:203240658-203260802:203260862:203240658-203268518:203272809:-	0.159141	1.40061	0.00051145	1.35948	0.00403914	1.20713	0.555841	1.64006	0.20292	PFS	DIS3 mutation
ENSG00000133063.16;SE:chr1:203228562-203230015:203230084-203240463:-	0.159141	1.40061	0.00051145	1.35948	0.00403914	1.20713	0.555841	1.64006	0.20292	PFS	DIS3 mutation
ENSG00000067221.14;SE:chr15:73984130-73984659:73984871-73985318:-	0.105376	1.41776	0.000390353	1.3898	0.00203302	1.3784	0.309598	1.61757	0.172707	PFS	DIS3 mutation
ENSG00000212694.8;AL:chr12:121795267:121796242-121799847:121799172:121799657-121799847:-	0.118005	1.46761	0.000242079	1.39094	0.00483446	1.45946	0.231131	1.6075	0.18421	PFS	DIS3 mutation
ENSG00000177311.11;AF:chr3:141386446:141386937-141403927:141402349:141402449-141403927:+	-0.188409	1.46894	0.000194142	1.38615	0.00335568	1.4682	0.215413	1.56439	0.226808	PFS	DIS3 mutation
ENSG00000231074.9;AL:chr6:30286703:30289494-30296132:30290818:30294964-30296132:-	-0.109839	1.44881	0.000299504	1.43096	0.00128448	1.42429	0.253051	1.54624	0.204822	PFS	DIS3 mutation
ENSG00000269893.8;A3:chr4:118278792-118278944:118278792-118279107:+	0.132749	1.47181	0.000219879	1.3796	0.00459437	1.43415	0.249069	1.52991	0.265557	PFS	DIS3 mutation
ENSG00000204628.12;AF:chr5:181242345-181242554:181243370:181242345-181247124:181247576:-	0.16905	1.53074	3.27685e-05	1.46132	0.000525107	1.9786	0.0291205	1.51563	0.272695	PFS	DIS3 mutation
ENSG00000117616.18;AF:chr1:25247029-25247309:25247457:25247029-25337040:25338165:-	0.122577	1.4758	0.000166101	1.39548	0.00425832	1.54754	0.162559	1.48402	0.255233	PFS	DIS3 mutation
ENSG00000117616.18;SE:chr1:25244224-25244454:25244498-25245150:-	-0.122577	1.4758	0.000166101	1.39548	0.00425832	1.54754	0.162559	1.48402	0.255233	PFS	DIS3 mutation
ENSG00000165516.11;AF:chr14:49768153:49768621-49771594:49768801:49769091-49771594:+	0.145307	1.4444	0.000540492	1.41327	0.00288191	1.23712	0.497754	1.45401	0.271094	PFS	DIS3 mutation
ENSG00000023572.10;AF:chr1:193101204-193105264:193105433:193101204-193105517:193106114:-	0.132084	1.42609	0.000279522	1.33845	0.00682713	1.48248	0.220035	1.4004	0.34196	PFS	DIS3 mutation
ENSG00000108312.15;AF:chr17:44218296-44219009:44219121:44218296-44220740:44220963:-	-0.119206	1.43707	0.000215042	1.39042	0.00192731	1.49105	0.214238	1.39161	0.355646	PFS	DIS3 mutation
ENSG00000167523.13;AL:chr16:89658421-89660540:89661483:89658421-89669286:89670456:+	-0.147703	1.36944	0.00216156	1.35672	0.00689457	0.905114	0.746515	1.39117	0.436122	PFS	DIS3 mutation
ENSG00000096746.17;A5:chr10:68332216-68337199:68331854-68337199:+	-0.123721	1.45353	0.000315199	1.3912	0.00371217	1.33649	0.346665	1.3868	0.396316	PFS	DIS3 mutation
ENSG00000096746.17;RI:chr10:68337199:68337333-68338503:68338687:+	-0.123721	1.45353	0.000315199	1.3912	0.00371217	1.33649	0.346665	1.3868	0.396316	PFS	DIS3 mutation
ENSG00000156482.11;AF:chr8:98045399-98045508:98045546:98045399-98045715:98046469:-	0.167328	1.47956	0.000128237	1.40777	0.00221239	1.60144	0.129897	1.38364	0.350044	PFS	DIS3 mutation
ENSG00000138757.14;SE:chr4:75662049-75724056:75724176-75724276:-	-0.135245	1.45465	0.000267277	1.38417	0.00328914	1.39911	0.280315	1.38231	0.372498	PFS	DIS3 mutation
ENSG00000204569.10;SE:chr6:30609955-30614549:30614602-30616478:-	-0.217471	1.43688	0.000393393	1.42314	0.00145887	1.29795	0.399808	1.38042	0.372843	PFS	DIS3 mutation
ENSG00000177311.11;AL:chr3:141386937-141394200:141394457:141386937-141403927:141404006:+	0.18152	1.44289	0.000398852	1.4386	0.00162328	1.25062	0.46818	1.3709	0.349494	PFS	DIS3 mutation
ENSG00000133063.16;SE:chr1:203222325-203223135:203223259-203223495:-	0.1588	1.36386	0.00192739	1.3725	0.00476924	0.904919	0.746557	1.3691	0.39037	PFS	DIS3 mutation
ENSG00000100209.11;AF:chr22:28742055:28742331-28743882:28742679:28742728-28743882:+	0.101794	1.43273	0.000316971	1.40208	0.00236212	1.38946	0.293787	1.3588	0.387868	PFS	DIS3 mutation
ENSG00000269893.8;SE:chr4:118278792-118278944:118279137-118279389:+	0.137463	1.44063	0.000168934	1.38836	0.00191627	1.4849	0.224133	1.3382	0.407587	PFS	DIS3 mutation
ENSG00000277161.2;A5:chr17:36535601-36537094:36535592-36537094:+	-0.126282	1.4332	0.00011344	1.33187	0.00449795	1.80391	0.097567	1.30421	0.553032	PFS	DIS3 mutation
ENSG00000188690.15;AL:chr10:125788583:125789005-125794880:125791520:125794388-125794880:-	-0.123559	1.39664	0.000434435	1.36513	0.00321886	1.29392	0.435844	1.29892	0.483919	PFS	DIS3 mutation
ENSG00000167522.16;AL:chr16:89291728:89291777-89305206:89301324:89301636-89305206:-	-0.128299	1.43269	0.000238714	1.34716	0.00560458	1.42569	0.26699	1.29059	0.47403	PFS	DIS3 mutation
ENSG00000125347.14;AF:chr5:132489483-132490050:132490262:132489483-132490545:132490754:-	0.144159	1.3591	0.00300354	1.30424	0.0239796	0.842932	0.580068	1.26108	0.526838	PFS	DIS3 mutation
ENSG00000125347.14;AF:chr5:132489483-132490050:132490262:132489483-132490545:132490773:-	0.105613	1.3591	0.00300354	1.30424	0.0239796	0.842932	0.580068	1.26108	0.526838	PFS	DIS3 mutation
ENSG00000160991.16;AF:chr7:102433106:102433355-102436225:102433575:102433661-102436225:+	-0.1838	1.40931	0.000821463	1.36964	0.00536471	1.1349	0.681314	1.25961	0.520685	PFS	DIS3 mutation
ENSG00000122034.16;A5:chr13:27425165-27427092:27424853-27427092:+	-0.10204	1.43466	0.000303479	1.40657	0.00222337	1.38051	0.303536	1.25711	0.506201	PFS	DIS3 mutation
ENSG00000143458.12;SE:chr1:151070934-151073039:151073157-151088190:+	-0.126958	1.49957	0.000172302	1.38995	0.00511181	1.54541	0.163195	1.25401	0.548803	PFS	DIS3 mutation
ENSG00000106344.8;SE:chr7:128324694-128325818:128325891-128330819:-	0.15216	1.33166	0.00286376	1.32143	0.0101736	0.800632	0.48437	1.25262	0.621918	PFS	DIS3 mutation
ENSG00000229809.8;AL:chr16:30569346:30570436-30571010:30570734:30570940-30571010:-	0.102588	1.36442	0.000964074	1.33664	0.00538358	1.06074	0.858913	1.24436	0.549952	PFS	DIS3 mutation
ENSG00000170473.17;AF:chr12:55914366-55927076:55927111:55914366-55927725:55927756:-	0.108886	1.43985	0.000272927	1.35432	0.00481689	1.36889	0.316799	1.24396	0.611809	PFS	DIS3 mutation
ENSG00000172992.12;A3:chr17:45035002-45060888:45034999-45060888:-	-0.146133	1.47372	0.000346786	1.37477	0.00759875	1.38369	0.298991	1.21417	0.594208	PFS	DIS3 mutation
ENSG00000226950.8;SE:chr4:52712959-52713494:52713702-52714199:+	0.109291	1.33019	0.00220032	1.30502	0.0107895	0.807245	0.520017	1.21283	0.646459	PFS	DIS3 mutation
ENSG00000137842.7;AF:chr15:43133843:43133982-43135512:43134282:43134368-43135512:+	0.102334	1.47437	0.000285501	1.387	0.00440935	1.35676	0.324404	1.21023	0.608943	PFS	DIS3 mutation
ENSG00000089094.19;A3:chr12:121443793-121444012:121443030-121444012:-	0.1033	1.41892	0.000889417	1.36989	0.0064197	1.12849	0.695623	1.20597	0.604658	PFS	DIS3 mutation
ENSG00000238227.8;AF:chr9:136117024-136118072:136118431:136117024-136118485:136118534:-	-0.100137	1.43478	0.000412286	1.37001	0.00584309	1.37066	0.311984	1.20501	0.614313	PFS	DIS3 mutation
ENSG00000168439.17;AF:chr11:64185272:64185974-64193078:64186234:64186270-64193078:+	-0.130228	1.39459	0.00128068	1.35953	0.00816789	1.04013	0.898434	1.19956	0.657052	PFS	DIS3 mutation
ENSG00000212694.8;A5:chr12:121801808-121802631:121801808-121802879:-	-0.194906	1.46013	0.000237891	1.35771	0.00696272	1.41037	0.271303	1.18082	0.651014	PFS	DIS3 mutation
ENSG00000156482.11;AF:chr8:98045399-98045508:98045550:98045399-98045715:98046469:-	0.103192	1.46601	0.000285867	1.39777	0.00408589	1.33023	0.354363	1.17147	0.672018	PFS	DIS3 mutation
ENSG00000278540.5;AF:chr17:37339850-37358999:37359116:37339850-37406262:37406836:-	0.175388	1.39394	0.00172541	1.35295	0.00942986	0.9367	0.834529	1.16422	0.69057	PFS	DIS3 mutation
ENSG00000163453.11;AF:chr4:57040933-57065489:57065603:57040933-57109877:57110385:-	0.140074	1.3755	0.000831145	1.36476	0.00333763	1.11853	0.731109	1.16226	0.674301	PFS	DIS3 mutation
ENSG00000123352.18;AL:chr12:49461037-49462275:49463625:49461037-49484590:49484673:+	-0.146931	1.47095	0.000262826	1.37019	0.0058499	1.3907	0.292115	1.1519	0.693493	PFS	DIS3 mutation
ENSG00000151422.13;SE:chr5:108748000-108768093:108768238-108798124:+	0.191383	1.42322	0.000617076	1.37428	0.00558616	1.19002	0.575022	1.12884	0.728161	PFS	DIS3 mutation
ENSG00000129657.16;AF:chr17:77140932:77141054-77142646:77141070:77141107-77142646:+	0.14013	1.43142	0.000285141	1.37874	0.00228183	1.3608	0.330574	1.12008	0.744858	PFS	DIS3 mutation
ENSG00000148358.19;SE:chr9:130107539-130110370:130110426-130124915:+	0.124111	1.40535	0.00117668	1.34205	0.0104205	1.0454	0.885722	1.11662	0.789088	PFS	DIS3 mutation
ENSG00000064601.19;A5:chr20:45891425-45891569:45891379-45891569:+	-0.118944	1.37848	0.00295338	1.37496	0.0076048	0.86184	0.642838	1.10475	0.790323	PFS	DIS3 mutation
ENSG00000120833.14;AF:chr12:93569814:93570198-93572685:93570980:93571216-93572685:+	-0.136134	1.47389	0.000292391	1.38927	0.0041897	1.3938	0.287074	1.10194	0.791848	PFS	DIS3 mutation
ENSG00000129657.16;AF:chr17:77140932:77141054-77142646:77141386:77141721-77142646:+	0.17549	1.43403	0.000309786	1.37789	0.0026081	1.33081	0.362196	1.08723	0.808168	PFS	DIS3 mutation
ENSG00000142541.17;A5:chr19:49490090-49490232:49489912-49490232:+	-0.124973	1.40212	0.000564365	1.31424	0.0127541	1.21426	0.538905	1.08701	0.829199	PFS	DIS3 mutation
ENSG00000119335.17;AF:chr9:128685083:128685213-128691170:128690250:128690727-128691170:+	-0.149127	1.33995	0.00324107	1.319	0.0118087	0.825575	0.535548	1.06073	0.867125	PFS	DIS3 mutation
ENSG00000116871.15;AF:chr1:36155579:36155733-36170971:36156198:36156463-36170971:+	-0.132478	1.46909	0.000379592	1.43384	0.00209841	1.29158	0.410708	1.05352	0.884119	PFS	DIS3 mutation
ENSG00000123352.18;SE:chr12:49367587-49371228:49371290-49441730:+	-0.124742	1.41877	0.0009021	1.35712	0.00803015	1.06505	0.838743	1.0429	0.902232	PFS	DIS3 mutation
ENSG00000167522.16;AF:chr16:89418368-89489038:89489193:89418368-89490245:89490319:-	-0.114361	1.39378	0.000895378	1.3154	0.0128037	1.07902	0.808052	1.0286	0.931752	PFS	DIS3 mutation
ENSG00000156482.11;AF:chr8:98045399-98045508:98045548:98045399-98045715:98046469:-	0.115598	1.46309	0.000305261	1.35001	0.00902483	1.30425	0.389389	0.996531	0.992054	PFS	DIS3 mutation
ENSG00000165671.21;AF:chr5:177133773:177133952-177135087:177134173:177134245-177135087:+	0.100291	1.48802	0.000126702	1.3451	0.00797017	1.54838	0.157326	0.988335	0.976356	PFS	DIS3 mutation
ENSG00000173264.14;AF:chr11:64270062:64270661-64286510:64285859:64286134-64286510:+	-0.105716	1.40568	0.00117524	1.38631	0.0041673	1.02462	0.937336	0.986987	0.971432	PFS	DIS3 mutation
ENSG00000259583.3;AL:chr15:100892343:100896066-100918804:100913203:100915980-100918804:-	0.102234	1.37858	0.00109841	1.33323	0.00644579	1.02737	0.931184	0.986727	0.971274	PFS	DIS3 mutation
ENSG00000183283.16;AL:chr12:51241116-51246061:51246717:51241116-51270718:51271362:+	0.134742	1.34809	0.00301261	1.32157	0.0122751	0.805684	0.485162	0.982631	0.962275	PFS	DIS3 mutation
ENSG00000131943.18;AF:chr19:29708423-29715125:29715261:29708423-29715563:29715789:-	0.305966	1.46515	0.000493697	1.37663	0.00695747	1.25045	0.480079	0.980486	0.959295	PFS	DIS3 mutation
ENSG00000003402.20;AF:chr2:201116239:201116481-201129729:201116837:201116967-201129729:+	0.109645	1.37136	0.001865	1.29671	0.0199994	0.909116	0.757423	0.978266	0.949376	PFS	DIS3 mutation
ENSG00000212694.8;SE:chr12:121801808-121802631:121802784-121802879:-	-0.173281	1.46302	0.000366312	1.36329	0.00704513	1.28632	0.419116	0.970884	0.936736	PFS	DIS3 mutation
ENSG00000100209.11;AF:chr22:28742055:28742331-28743882:28742701:28742728-28743882:+	0.108319	1.39768	0.000706112	1.35483	0.00428631	1.19438	0.569774	0.92875	0.834277	PFS	DIS3 mutation
ENSG00000106948.17;AF:chr9:114381446-114387860:114387982:114381446-114394357:114394405:-	-0.114136	1.45695	0.000933378	1.38282	0.00680256	1.10203	0.765963	0.882588	0.747529	PFS	DIS3 mutation
ENSG00000269439.6;AF:chr19:17491197-17492356:17492389:17491197-17511343:17511889:-	0.146666	1.36755	0.00200496	1.30514	0.0144789	0.934161	0.825349	0.872545	0.73094	PFS	DIS3 mutation
ENSG00000269439.6;AL:chr19:17488990:17489095-17491076:17489801:17490120-17491076:-	-0.146666	1.36755	0.00200496	1.30514	0.0144789	0.934161	0.825349	0.872545	0.73094	PFS	DIS3 mutation
ENSG00000182150.18;AF:chr9:95875701:95876084-95880869:95876143:95877105-95880869:+	0.114137	1.38146	0.00131812	1.29003	0.0230712	0.994699	0.986266	0.860878	0.692227	PFS	DIS3 mutation
ENSG00000273061.1;AL:chr9:4676600:4676749-4679387:4678819:4679165-4679387:-	0.1236	1.41812	0.00105224	1.35064	0.00898135	1.07093	0.825465	0.848231	0.646	PFS	DIS3 mutation
ENSG00000015153.15;AL:chr12:42161699:42161765-42237599:42231224:42235997-42237599:-	0.124582	1.364	0.00169789	1.32101	0.0123523	0.900563	0.738878	0.846969	0.662182	PFS	DIS3 mutation
ENSG00000212694.8;RI:chr12:121795267:121795726-121796191:121796242:-	0.155866	1.44972	0.000778812	1.31873	0.0229264	1.10714	0.74906	0.830539	0.627972	PFS	DIS3 mutation
ENSG00000136104.21;AF:chr13:50909747:50910140-50927407:50910274:50913131-50927407:+	0.12169	1.39789	0.00120813	1.33202	0.0110531	1.00199	0.994861	0.827407	0.619813	PFS	DIS3 mutation
ENSG00000093010.14;AL:chr22:19964299-19967164:19967694:19964299-19968536:19968998:+	-0.128492	1.36595	0.0011732	1.29788	0.0128263	0.966529	0.915546	0.806876	0.542607	PFS	DIS3 mutation
ENSG00000109971.14;AF:chr11:123061329-123061913:123062032:123061329-123062750:123063230:-	0.119944	1.34201	0.00311238	1.31978	0.00991016	0.784968	0.433865	0.767272	0.442201	PFS	DIS3 mutation
ENSG00000244462.8;A5:chr20:35659014-35664760:35659014-35664802:-	-0.107607	1.39933	0.00174418	1.31265	0.0176092	0.98437	0.959858	0.760453	0.444001	PFS	DIS3 mutation
ENSG00000134369.15;AF:chr1:201739317:201739844-201780421:201739868:201740076-201780421:+	-0.101204	1.38939	0.00210217	1.36105	0.00937227	0.884787	0.698202	0.754328	0.487759	PFS	DIS3 mutation
ENSG00000005893.16;AL:chrX:120427827:120428626-120441730:120436494:120439293-120441730:-	0.112396	1.41185	0.000676233	1.32736	0.0100202	1.19791	0.560244	0.74616	0.4545	PFS	DIS3 mutation
ENSG00000235453.10;AL:chr9:32552479-32552801:32552913:32552479-32566391:32568621:+	0.155083	1.31559	0.00343044	1.32787	0.00574678	0.695762	0.265425	0.733241	0.504722	PFS	DIS3 mutation
ENSG00000136104.21;AF:chr13:50909780:50910140-50927407:50910274:50913131-50927407:+	0.111787	1.36703	0.0036928	1.30454	0.0218181	0.808213	0.49969	0.709818	0.40947	PFS	DIS3 mutation
ENSG00000059377.18;AL:chr7:139787426-139789264:139789622:139787426-139797210:139797484:+	-0.127711	1.35985	0.00211123	1.30848	0.01376	0.894772	0.719437	0.68232	0.309443	PFS	DIS3 mutation
ENSG00000136104.21;AF:chr13:50909813:50910140-50927407:50910274:50913131-50927407:+	0.12096	1.34132	0.00430267	1.29349	0.0208925	0.746343	0.349603	0.678719	0.278105	PFS	DIS3 mutation
ENSG00000254873.1;AF:chr11:118399061-118401203:118401309:118399061-118401575:118401895:-	-0.110902	1.39273	0.00226701	1.32526	0.0137877	0.893647	0.724373	0.668758	0.252814	PFS	DIS3 mutation
ENSG00000107614.22;AF:chr10:17174660-17201281:17201428:17174660-17201571:17201672:-	-0.109928	1.36142	0.00290289	1.29816	0.0199248	0.821403	0.524875	0.651468	0.219497	PFS	DIS3 mutation
ENSG00000196352.16;AL:chr1:207339417-207340391:207340766:207339417-207359546:207359713:+	0.124447	1.36032	0.000961822	1.27121	0.0175067	1.01335	0.968762	0.615897	0.247791	PFS	DIS3 mutation
ENSG00000089820.16;AF:chrX:153921809-153926136:153926260:153921809-153926590:153926757:-	0.135454	1.36196	0.00361131	1.26768	0.0413138	0.783065	0.43405	0.56644	0.111493	PFS	DIS3 mutation
ENSG00000140043.11;A5:chr14:73852004-73858816:73851943-73858816:+	0.176066	1.34065	0.00259217	1.27438	0.0204759	0.814656	0.512932	0.54493	0.123079	PFS	DIS3 mutation
ENSG00000225484.7;AF:chr10:79814716-79825288:79825381:79814716-79826198:79826299:-	0.125257	1.31095	0.00266815	1.28046	0.0118316	0.61627	0.18823	0.538099	0.165137	PFS	DIS3 mutation
ENSG00000225484.7;AF:chr10:79814716-79825288:79825381:79814716-79826198:79826359:-	0.135996	1.31095	0.00266815	1.28046	0.0118316	0.61627	0.18823	0.538099	0.165137	PFS	DIS3 mutation
ENSG00000225484.7;AL:chr10:79765796:79766324-79804485:79795691:79798027-79804485:-	0.135996	1.31095	0.00266815	1.28046	0.0118316	0.61627	0.18823	0.538099	0.165137	PFS	DIS3 mutation
ENSG00000129667.13;AF:chr17:76487909-76493062:76493202:76487909-76500936:76501360:-	-0.120025	1.36515	0.00188068	1.29031	0.0189077	0.894007	0.717378	0.512454	0.0598421	PFS	DIS3 mutation
ENSG00000198843.13;AF:chr3:150602875:150603004-150622385:150603321:150603499-150622385:+	-0.109703	1.31616	0.00256832	1.26507	0.0192042	0.720091	0.347033	0.47208	0.0736562	PFS	DIS3 mutation
ENSG00000213462.5;AL:chr7:64990356:64993414-65006541:65006084:65006322-65006541:-	0.114099	1.34407	0.00568531	1.27403	0.033731	0.719981	0.298366	0.370814	0.0203276	PFS	DIS3 mutation
ENSG00000059377.18;AL:chr7:139787426-139789264:139789622:139787426-139797210:139797484:+	-0.127711	0.868952	0.524874	0.86775	0.549189	0.594314	0.436832	0.214429	0.0401039	OS	DIS3 mutation
ENSG00000089094.19;A3:chr12:121443793-121444012:121443030-121444012:-	0.1033	0.785179	0.312959	0.755985	0.264068	0.253526	0.0920924	0.140747	0.0224621	OS	DIS3 mutation
ENSG00000136104.21;AF:chr13:50909780:50910140-50927407:50910274:50913131-50927407:+	0.111787	0.795698	0.348722	0.784501	0.348207	0.2811	0.122322	0.106059	0.0125898	OS	DIS3 mutation
ENSG00000134369.15;AF:chr1:201739317:201739844-201780421:201739868:201740076-201780421:+	-0.101204	0.843417	0.47213	0.852525	0.533882	0.512604	0.355748	0.0926669	0.0190043	OS	DIS3 mutation
ENSG00000177410.13;AL:chr20:49279208-49280485:49281181:49279208-49289045:49289260:+	0.119385	0.941684	0.275624	0.965213	0.556371	0.713818	0.0292129	0.841682	0.295926	PFS	Hyperdiploid
ENSG00000134419.15;SE:chr16:18784823-18788063:18788159-18788981:-	0.103702	0.944471	0.306307	0.959767	0.502326	0.737449	0.0486727	0.827446	0.234089	PFS	Hyperdiploid
ENSG00000140009.18;A3:chr14:64227929-64234970:64227614-64234970:-	0.111483	0.94729	0.317639	0.967599	0.578631	0.728335	0.0433608	0.785915	0.148403	PFS	Hyperdiploid
ENSG00000033030.15;SE:chr12:122482695-122483279:122483563-122489386:-	-0.115934	0.943454	0.299809	0.956329	0.465864	0.735707	0.0468202	0.783961	0.14071	PFS	Hyperdiploid
ENSG00000077380.16;AF:chr2:171687409:171687627-171690147:171687672:171687873-171690147:+	-0.112391	0.941424	0.293489	0.952091	0.431471	0.736983	0.049276	0.773826	0.11919	PFS	Hyperdiploid
ENSG00000123352.18;AL:chr12:49461037-49462275:49463625:49461037-49484590:49484673:+	0.16839	0.93804	0.233945	0.952733	0.409283	0.6623	0.00874779	0.764917	0.112971	PFS	Hyperdiploid
ENSG00000230590.11;AF:chrX:74281848-74292169:74292351:74281848-74293352:74293543:-	0.102411	0.939449	0.242272	0.952321	0.401557	0.667539	0.0107333	0.739103	0.0677836	PFS	Hyperdiploid
ENSG00000104852.15;A5:chr19:49102185-49104634:49102173-49104634:+	-0.118644	0.926428	0.183804	0.949068	0.408972	0.656859	0.00728838	0.717476	0.0479783	PFS	Hyperdiploid
ENSG00000023445.16;SE:chr11:102317571-102319877:102320006-102321837:+	-0.110412	0.936251	0.231033	0.944875	0.343546	0.680096	0.0127018	0.716359	0.0370957	PFS	Hyperdiploid
ENSG00000125347.14;AF:chr5:132489483-132490050:132490262:132489483-132490545:132490754:-	-0.105439	0.942029	0.261326	0.956646	0.446358	0.669071	0.0118297	0.713573	0.0425442	PFS	Hyperdiploid
ENSG00000187091.14;AF:chr3:38020352-38024337:38024787:38020352-38029506:38029642:-	-0.136527	0.937408	0.276902	0.943317	0.363028	0.723053	0.0426608	0.71055	0.0444764	PFS	Hyperdiploid
ENSG00000257727.6;AF:chr12:56314966-56315130:56315206:56314966-56315821:56315930:-	-0.101421	0.931952	0.215796	0.934673	0.273631	0.681615	0.013572	0.702488	0.0303992	PFS	Hyperdiploid
ENSG00000214827.11;SE:chrX:155065789-155065906:155066057-155070694:-	-0.10861	0.92981	0.195121	0.942868	0.333696	0.661569	0.00750907	0.686945	0.0220027	PFS	Hyperdiploid
ENSG00000119705.10;AL:chr14:77715879-77717502:77717598:77715879-77720516:77721107:+	-0.102497	0.953763	0.377064	0.952076	0.394236	0.762485	0.0902872	0.668999	0.0167565	PFS	Hyperdiploid
ENSG00000119185.13;AF:chr2:9420100-9422479:9423229:9420100-9423373:9423480:-	-0.131197	0.925301	0.187629	0.933918	0.288332	0.657918	0.00895201	0.666241	0.0149325	PFS	Hyperdiploid
ENSG00000125347.14;AF:chr5:132489483-132490050:132490262:132489483-132490545:132490754:-	-0.105439	1.00935	0.916082	0.968297	0.737311	0.568815	0.0233232	0.649238	0.0991564	OS	Hyperdiploid
ENSG00000119185.13;AF:chr2:9420100-9422479:9423229:9420100-9423373:9423480:-	-0.131197	1.00586	0.952143	0.957155	0.680584	0.600001	0.0489352	0.626413	0.0838342	OS	Hyperdiploid
ENSG00000230590.11;AF:chrX:74281848-74292169:74292351:74281848-74293352:74293543:-	0.102411	0.999559	0.996034	0.960534	0.674811	0.53525	0.0114781	0.622783	0.0615249	OS	Hyperdiploid
ENSG00000142541.17;A5:chr19:49490090-49490232:49489912-49490232:+	0.143351	1.00417	0.963953	0.970044	0.762096	0.587162	0.0310217	0.610656	0.0590477	OS	Hyperdiploid
ENSG00000123352.18;AL:chr12:49461037-49462275:49463625:49461037-49484590:49484673:+	0.16839	0.996194	0.965853	0.953412	0.622182	0.52524	0.00907942	0.600648	0.0583761	OS	Hyperdiploid
ENSG00000115998.7;AF:chr2:70182935-70190184:70190699:70182935-70190973:70191071:-	0.10869	1.043	0.638948	0.978594	0.823665	0.753447	0.25751	0.57294	0.0354255	OS	Hyperdiploid
ENSG00000105701.16;AF:chr19:18541995-18542888:18542972:18541995-18543909:18544077:-	0.135373	0.912906	0.112787	0.90472	0.105662	0.590557	0.00088935	0.566784	0.000648451	PFS	Hyperdiploid
ENSG00000075711.21;SE:chr3:197149796-197161640:197161738-197194425:-	0.107387	1.01158	0.902567	0.95628	0.657989	0.625159	0.0593216	0.562191	0.0287839	OS	Hyperdiploid
ENSG00000104852.15;A5:chr19:49102185-49104634:49102173-49104634:+	-0.118644	0.968751	0.738111	0.935417	0.522648	0.460114	0.00295197	0.517248	0.0159224	OS	Hyperdiploid
ENSG00000214827.11;SE:chrX:155065789-155065906:155066057-155070694:-	-0.10861	0.973178	0.770102	0.930746	0.476468	0.474387	0.00325498	0.512982	0.0125455	OS	Hyperdiploid
ENSG00000168283.14;AF:chr10:22322106:22322170-22326431:22325670:22325722-22326431:+	0.100547	1.38156	0.0241146	1.58431	0.00224056	1.48824	0.322489	3.24524	0.0142994	OS	NRAS Mutation
ENSG00000003402.20;AF:chr2:201116164:201116481-201129729:201129329:201129520-201129729:+	-0.138139	1.2716	0.0697326	1.43764	0.00924224	0.929276	0.858764	2.93915	0.0610464	OS	NRAS Mutation
ENSG00000254986.7;A3:chr11:66480465-66482180:66480465-66482196:+	-0.140444	1.48135	0.0057049	1.55493	0.00223735	2.3626	0.035159	2.58909	0.0784585	OS	NRAS Mutation
ENSG00000168283.14;AF:chr10:22322106:22322170-22326431:22325670:22325722-22326431:+	0.100547	1.26123	0.0115366	1.4012	0.000386005	1.65363	0.0527464	2.01724	0.0133729	PFS	NRAS Mutation
ENSG00000003402.20;AF:chr2:201116164:201116481-201129729:201129329:201129520-201129729:+	-0.138139	1.19912	0.027975	1.31564	0.00135713	1.29641	0.339597	1.75213	0.0853752	PFS	NRAS Mutation
ENSG00000175061.18;A5:chr17:16439060-16439327:16439029-16439327:+	0.104032	1.2936	0.0392158	1.39739	0.00943161	1.33774	0.544516	1.56295	0.458626	OS	NRAS Mutation
ENSG00000105810.10;AF:chr7:92833690-92833873:92833917:92833690-92836478:92836573:-	-0.114952	1.38083	0.0170406	1.49369	0.00374705	1.75213	0.178222	1.53415	0.368704	OS	NRAS Mutation
ENSG00000196704.13;AL:chr17:68251178-68254404:68254562:68251178-68256814:68257153:+	0.128569	1.21641	0.0193565	1.29226	0.0025528	1.42572	0.185064	1.29951	0.365961	PFS	NRAS Mutation
ENSG00000196704.13;AL:chr17:68251178-68254404:68254562:68251178-68256814:68257153:+	0.128569	1.34845	0.0229066	1.46603	0.00456947	1.6452	0.247551	1.27148	0.634868	OS	NRAS Mutation
ENSG00000242086.8;AL:chr3:195699207-195701380:195701621:195699207-195708747:195708807:+	0.103838	1.18223	0.0428833	1.27267	0.00460343	1.08614	0.757922	1.22432	0.499827	PFS	NRAS Mutation
ENSG00000254986.7;A3:chr11:66480465-66482180:66480465-66482196:+	-0.140444	1.25225	0.0158574	1.3198	0.00326775	1.44788	0.151237	1.2123	0.508335	PFS	NRAS Mutation
ENSG00000003402.20;AF:chr2:201118491:201118901-201129729:201129329:201129520-201129729:+	-0.114215	1.26794	0.067708	1.41237	0.01106	0.946667	0.896653	1.20383	0.739185	OS	NRAS Mutation
ENSG00000175061.18;A5:chr17:16439060-16439327:16439029-16439327:+	0.104032	1.17939	0.0358223	1.26475	0.00364709	1.21193	0.523329	1.17012	0.627684	PFS	NRAS Mutation
ENSG00000003402.20;AF:chr2:201118491:201118901-201129729:201129329:201129520-201129729:+	-0.114215	1.17993	0.0435349	1.28895	0.00276931	1.13317	0.644599	1.08633	0.792016	PFS	NRAS Mutation
ENSG00000003402.20;AF:chr2:201116239:201116481-201129729:201129329:201129520-201129729:+	-0.130033	1.22144	0.155354	1.38188	0.0283347	0.625988	0.246345	1.04539	0.932096	OS	NRAS Mutation
ENSG00000003402.20;AF:chr2:201122477:201122747-201129729:201129329:201129520-201129729:+	-0.106117	1.189	0.0522206	1.30702	0.00373437	1.09072	0.735884	0.937543	0.839969	PFS	NRAS Mutation
ENSG00000231721.7;AF:chr7:131052555-131088320:131088474:131052555-131107720:131107923:-	-0.112522	1.29228	0.0548193	1.42098	0.0108155	1.09547	0.824214	0.916969	0.854962	OS	NRAS Mutation
ENSG00000231721.7;AL:chr7:130938963:130941858-130945720:130944796:130944889-130945720:-	0.112522	1.29228	0.0548193	1.42098	0.0108155	1.09547	0.824214	0.916969	0.854962	OS	NRAS Mutation
ENSG00000231721.7;AF:chr7:131052555-131088320:131088474:131052555-131107720:131107923:-	-0.112522	1.15388	0.0919459	1.24391	0.0119327	0.883577	0.632157	0.899496	0.703049	PFS	NRAS Mutation
ENSG00000231721.7;AL:chr7:130938963:130941858-130945720:130944796:130944889-130945720:-	0.112522	1.15388	0.0919459	1.24391	0.0119327	0.883577	0.632157	0.899496	0.703049	PFS	NRAS Mutation
ENSG00000105810.10;AF:chr7:92833690-92833873:92833917:92833690-92836478:92836573:-	-0.114952	1.18153	0.0584719	1.25823	0.0101137	1.03536	0.892326	0.89694	0.68816	PFS	NRAS Mutation
ENSG00000003402.20;AF:chr2:201122477:201122747-201129729:201129329:201129520-201129729:+	-0.106117	1.29909	0.0600373	1.4503	0.0105121	1.04626	0.910332	0.853827	0.79366	OS	NRAS Mutation
ENSG00000242086.8;AL:chr3:195699207-195701380:195701621:195699207-195708747:195708807:+	0.103838	1.2661	0.0744801	1.36352	0.0228245	0.91309	0.825379	0.838597	0.733839	OS	NRAS Mutation
ENSG00000162843.17;SE:chr1:241780062-241783272:241783381-241787849:+	0.109153	1.24147	0.105341	1.32822	0.0379724	0.735243	0.448605	0.81399	0.677576	OS	NRAS Mutation
ENSG00000003402.20;AF:chr2:201116239:201116481-201129729:201129329:201129520-201129729:+	-0.130033	1.13917	0.138971	1.24831	0.0145339	0.762298	0.291016	0.810533	0.460825	PFS	NRAS Mutation
ENSG00000162843.17;SE:chr1:241780062-241783272:241783381-241787849:+	0.109153	1.14223	0.110016	1.21544	0.0214681	0.795389	0.381233	0.667065	0.170701	PFS	NRAS Mutation
ENSG00000111540.16;AF:chr12:55973913:55974000-55986869:55974078:55974139-55986869:+	0.146958	1.13024	0.142144	1.22131	0.0193687	0.717746	0.202206	0.599651	0.0736073	PFS	NRAS Mutation
ENSG00000111540.16;AF:chr12:55973913:55974000-55986869:55974078:55974139-55986869:+	0.146958	1.26202	0.0780836	1.37856	0.018455	0.860022	0.714296	0.571891	0.267319	OS	NRAS Mutation
ENSG00000003402.20;AF:chr2:201118664:201118901-201129729:201129329:201129520-201129729:+	-0.144746	1.07724	0.392865	1.1584	0.0995206	0.44828	0.0019673	0.377684	0.000804737	PFS	NRAS Mutation
ENSG00000177853.14;MX:chr10:96133648-96151416:96151566-96155924:96133648-96155326:96155398-96155924:+	-0.324582	0.934695	0.699118	0.875521	0.43016	9.72559	0.037324	5.69763	0.623531	PFS	SF3B1 Mutation
ENSG00000148187.18;A5:chr9:122285946-122286039:122285287-122286039:+	0.108733	0.934184	0.695952	0.875251	0.427627	9.62123	0.0373917	5.24249	0.631844	PFS	SF3B1 Mutation
ENSG00000214279.13;SE:chr10:133460170-133464606:133464930-133465106:+	0.118688	0.988841	0.918328	1.09405	0.498061	2.15454	0.101637	3.63038	0.0190333	OS	t(11;14)
ENSG00000134851.13;AL:chr4:55424643-55425376:55425631:55424643-55452239:55453397:+	-0.126177	1.00162	0.988349	1.10735	0.447512	2.6735	0.0349359	3.50129	0.0125753	OS	t(11;14)
ENSG00000188938.17;AF:chr9:93450599-93450945:93451208:93450599-93452147:93453581:-	-0.111053	1.00687	0.950284	1.12825	0.367861	3.08214	0.0216631	3.15083	0.0312552	OS	t(11;14)
ENSG00000119729.12;AF:chr2:46542736:46543188-46576087:46543400:46543812-46576087:+	0.152636	1.01959	0.859169	1.13574	0.334301	3.89162	0.00931548	5.18143	0.0326645	OS	t(11;14)
ENSG00000131143.10;RI:chr16:85804937:85805153-85805733:85805864:+	-0.113526	0.968473	0.771713	1.06881	0.623045	1.57879	0.299932	3.00352	0.0450154	OS	t(11;14)
ENSG00000113648.16;A5:chr5:135346057-135352946:135346057-135360497:-	-0.107121	0.965749	0.752348	1.08813	0.544331	1.49504	0.359038	2.91418	0.0291081	OS	t(11;14)
ENSG00000166167.18;SE:chr10:101354228-101430345:101430452-101461981:+	-0.111494	0.911219	0.191324	1.09711	0.288689	2.04089	0.011221	2.41266	0.0032812	PFS	t(11;14)
ENSG00000147535.17;SE:chr8:38267960-38268371:38268407-38268882:-	0.121073	0.906456	0.179482	1.12147	0.210538	1.95571	0.0134413	2.37887	0.00231924	PFS	t(11;14)
ENSG00000065357.20;RI:chr12:55939415:55939529-55940082:55940433:+	0.127747	0.913172	0.199145	1.09282	0.303915	2.09715	0.00960846	2.23557	0.0113984	PFS	t(11;14)
ENSG00000117411.16;AF:chr1:43979202:43979511-43981109:43979877:43980614-43981109:+	0.182401	1.01061	0.925124	1.11764	0.409639	2.92816	0.0207404	2.23067	0.0996859	OS	t(11;14)
ENSG00000179335.18;AL:chr15:74629032-74629707:74629962:74629032-74635098:74645414:+	0.112264	0.905747	0.160945	1.09189	0.31042	1.86066	0.0272898	2.13612	0.0110137	PFS	t(11;14)
ENSG00000154237.13;A5:chr15:101022597-101024803:101022478-101024803:+	-0.13382	0.894969	0.140983	1.10742	0.285697	1.75145	0.0364214	1.89778	0.0256193	PFS	t(11;14)
ENSG00000130414.12;SE:chr2:240007370-240011617:240014860-240018553:-	-0.149949	0.895703	0.129611	1.08257	0.379068	1.67581	0.0551928	1.83588	0.0309286	PFS	t(11;14)
ENSG00000104660.19;AL:chr8:30104486-30105746:30108524:30104486-30137272:30138348:+	-0.140305	0.906155	0.159558	1.07551	0.39316	1.88496	0.026182	1.81313	0.0448956	PFS	t(11;14)
ENSG00000075420.13;AF:chr3:172039578:172039771-172112452:172040554:172040624-172112452:+	0.125719	1.00175	0.987671	1.08476	0.547595	2.57421	0.034766	1.80956	0.244887	OS	t(11;14)
ENSG00000119729.12;AF:chr2:46542736:46543188-46576087:46543400:46543812-46576087:+	0.152636	0.901069	0.144081	1.07973	0.381496	1.73977	0.0444234	1.94153	0.0337146	PFS	t(11;14)
ENSG00000186184.19;AF:chr13:27620919:27621437-27648379:27621779:27622009-27648379:+	-0.123195	0.862264	0.0438915	1.03938	0.680214	1.00784	0.976782	1.47305	0.19113	PFS	t(11;14)
ENSG00000183624.14;AF:chr3:129278846:129278905-129279710:129278956:129279203-129279710:+	0.132199	0.867776	0.0472639	1.04152	0.655096	1.055	0.841042	1.42112	0.223537	PFS	t(11;14)
ENSG00000117335.20;SE:chr1:207785682-207790253:207790345-207793519:+	-0.119077	0.861826	0.0431124	1.03387	0.723566	1.02052	0.939706	1.3105	0.356132	PFS	t(11;14)
ENSG00000137106.18;AL:chr9:37432138-37432533:37432811:37432138-37436661:37436989:+	0.128584	0.860781	0.0453585	1.03677	0.705281	1.05159	0.853069	1.27442	0.405872	PFS	t(11;14)
ENSG00000164924.18;AF:chr8:100948900-100951456:100951595:100948900-100951929:100952619:-	-0.13317	0.861447	0.0467015	1.04097	0.675859	1.07394	0.792755	1.25438	0.429235	PFS	t(11;14)
ENSG00000105185.12;AF:chr19:32581201:32581327-32582195:32581526:32581700-32582195:+	-0.204575	0.863091	0.0433818	1.02449	0.791292	0.997485	0.992487	1.25364	0.447178	PFS	t(11;14)
ENSG00000164924.18;AF:chr8:100948900-100951456:100951594:100948900-100951929:100952619:-	0.133651	0.867554	0.0466339	1.02766	0.760637	0.997907	0.993741	1.24261	0.462167	PFS	t(11;14)
ENSG00000163479.14;AF:chr1:156020167-156020424:156020845:156020167-156020888:156020946:-	0.112606	0.867326	0.0462418	1.04047	0.660575	1.00671	0.980005	1.21876	0.493311	PFS	t(11;14)
ENSG00000105185.12;AF:chr19:32581190:32581327-32582195:32581526:32581700-32582195:+	-0.187046	0.863625	0.0371202	1.02555	0.774626	0.916603	0.744727	1.21766	0.518545	PFS	t(11;14)
ENSG00000136754.17;SE:chr10:26770345-26771075:26771089-26777065:-	-0.114586	0.857048	0.0310215	1.01441	0.875301	0.884475	0.645962	1.21374	0.514186	PFS	t(11;14)
ENSG00000198242.14;AF:chr17:28720079:28720213-28720707:28720244:28720430-28720707:+	-0.148263	0.865839	0.0494184	1.0074	0.935462	1.06818	0.805135	1.19504	0.563652	PFS	t(11;14)
ENSG00000137504.13;SE:chr11:85660597-85661637:85661749-85662389:-	-0.109773	0.866746	0.0471272	1.0351	0.705761	1.01986	0.94119	1.19339	0.532959	PFS	t(11;14)
ENSG00000158411.11;A5:chr2:99170652-99171343:99170652-99171510:-	-0.200302	0.860711	0.0409885	1.00592	0.948647	0.998053	0.994204	1.18764	0.555918	PFS	t(11;14)
ENSG00000269893.8;SE:chr4:118278792-118278944:118279137-118279389:+	0.115393	0.867522	0.0448316	1.0223	0.803524	1.00438	0.986964	1.16876	0.580665	PFS	t(11;14)
ENSG00000214279.13;SE:chr10:133460170-133464606:133464930-133465106:+	0.118688	0.870113	0.0484325	1.01356	0.876832	1.04495	0.869844	1.1566	0.620639	PFS	t(11;14)
ENSG00000010803.16;SE:chr1:41151684-41159725:41159933-41160875:-	-0.10082	0.869287	0.048643	1.02343	0.794375	1.04077	0.881243	1.15555	0.611935	PFS	t(11;14)
ENSG00000160752.15;A5:chr1:155310205-155312255:155308965-155312255:+	-0.148337	0.867571	0.0448279	1.0209	0.814114	0.991214	0.973684	1.13616	0.667083	PFS	t(11;14)
ENSG00000100911.16;RI:chr14:24144400:24145155-24145243:24145273:-	-0.120342	0.855619	0.0338411	1.01587	0.86545	0.931635	0.792853	1.12735	0.672081	PFS	t(11;14)
ENSG00000123562.18;AF:chrX:103685260-103686631:103686818:103685260-103687989:103688158:-	0.126155	0.85478	0.0324983	1.00968	0.917456	0.903106	0.705395	1.12712	0.676525	PFS	t(11;14)
ENSG00000129657.16;AF:chr17:77140932:77141054-77142646:77141070:77141107-77142646:+	0.116629	0.865356	0.0442287	1.00471	0.957908	1.01172	0.965136	1.12403	0.673384	PFS	t(11;14)
ENSG00000165914.15;SE:chr14:90695578-90699158:90699223-90730075:-	-0.115189	0.84675	0.0351048	1.02397	0.818495	1.00595	0.984101	1.12034	0.729836	PFS	t(11;14)
ENSG00000119705.10;AL:chr14:77715879-77717502:77717598:77715879-77720516:77721107:+	0.13383	0.854825	0.0404066	1.02392	0.807933	1.02599	0.926782	1.11922	0.705772	PFS	t(11;14)
ENSG00000172671.20;A5:chr10:45663842-45672272:45663842-45672679:-	0.105137	0.863241	0.0481798	1.03151	0.742543	1.0598	0.829705	1.1152	0.702829	PFS	t(11;14)
ENSG00000168283.14;AF:chr10:22325657:22325728-22326431:22325933:22326076-22326431:+	0.125505	0.868227	0.046251	1.02099	0.813438	1.0296	0.913115	1.11246	0.695263	PFS	t(11;14)
ENSG00000011451.21;AF:chr19:15431182-15432434:15432761:15431182-15433165:15433290:-	-0.196067	0.858777	0.0484655	1.01582	0.871424	1.12836	0.666021	1.1108	0.720546	PFS	t(11;14)
ENSG00000278540.5;AF:chr17:37339850-37358999:37359116:37339850-37406262:37406836:-	0.107286	0.848587	0.0336996	1.01763	0.86157	0.947176	0.849976	1.1102	0.724942	PFS	t(11;14)
ENSG00000130731.16;A5:chr16:634797-634889:634797-636094:-	-0.109901	0.867747	0.046975	1.03333	0.716201	1.00895	0.973371	1.10878	0.721394	PFS	t(11;14)
ENSG00000163041.12;AF:chr1:226062726:226062811-226064329:226063466:226063596-226064329:+	-0.113201	0.868859	0.0457436	1.01646	0.851567	1.02052	0.939665	1.107	0.710829	PFS	t(11;14)
ENSG00000136754.17;A3:chr10:26759238-26765218:26759235-26765218:-	-0.120002	0.859923	0.0341154	1.02638	0.774012	0.913288	0.734063	1.10638	0.730164	PFS	t(11;14)
ENSG00000223482.8;SE:chr10:87203936-87246115:87246212-87288442:-	-0.103437	0.860483	0.0406633	1.00623	0.946017	1.00867	0.974355	1.09348	0.753699	PFS	t(11;14)
ENSG00000241769.7;AF:chrX:149538906-149539701:149539752:149538906-149540695:149540813:-	-0.115771	0.86716	0.044003	1.02503	0.778649	1.00335	0.990024	1.08715	0.765916	PFS	t(11;14)
ENSG00000196642.19;AL:chr9:136832370-136833720:136834340:136832370-136835742:136836998:+	0.11916	0.870745	0.0499101	1.03412	0.702497	1.0452	0.86941	1.07615	0.802291	PFS	t(11;14)
ENSG00000185475.11;A3:chr11:62789426-62789601:62789426-62789886:+	-0.146054	0.863143	0.0398197	1.03069	0.738512	0.955846	0.86547	1.07055	0.809811	PFS	t(11;14)
[truncated: 1,057 more rows]

## Sheet: S6
Table 6. Overlapped correlation network among three translocation comparisons
[truncated: 573 more rows]

[truncated: 1 more sheets: S7]
